# Supplementary material for: Prognostic models in coronary artery disease: Cox and network approaches
Source: R Soc Open Sci. 2015 Feb 11;2(2):140270. doi: 10.1098/rsos.140270 (PMC4448804; doi:10.1098/rsos.140270)
Supplement: Supplementary material [file rsos140270supp1.xls]

## Sheet: primi ricoveri dip
Age	Sex	Date_born	Date_SE	Fu_death	Fu_hard	Durat_death	Durat_hard	Death	STEMI	NSTEMI	Hard	Revasc	CABG_ev	PCI_ev	Coro	N.vessels	LM	RCA	LCx	Prev_CABG	Prev_PCI	Prev_riv	Prev_IM	Known_CAD	LBBB	Family	Smoke	Diabetes	Hypert	Hyperchol	Therapy	BB	CCB	Nitrates	Isch_SE	Rest_WMI	Peak_WMI	Delta_WMI	ECG_SE	Angor_SE	RWMA	CFR_LAD	LowCFRLAD	Rest_vel_LAD
67	1		2006-04-01	2006-05-01	2006-05-01	30	30	0	0	1	1	1	0	1	1	1	0	65	0	0	1	1	1	1	0	0	0	0	1	1	1	1	0	0	1	1.87	2	0.13	0	0	1	1.4	1	31
64	0		2007-03-20	2010-01-01	2010-01-01	1018	1018	0	0	0	0	0	0	0	1	0	0	0	0	0	0	0	0	0	0	1	0	0	0	1	0	0	0	0	0	1	1	0	0	0	0	3.2	0	30
41	0		2009-04-01	2010-11-15	2010-11-15	593	593	0	0	0	0	0	0	0	0	0	0	0	0	0	0	0	0	0	0	0	0	0	0	0	0	0	0	0	0	1	1	0	0	0	0	2.8	0	45
55	0		2004-03-09	2010-01-01	2010-01-01	2124	2124	0	0	0	0	0	0	0	1	0	0	50	0	0	0	0	0	0	0	1	0	0	1	1	0	0	0	0	0	1	1	0	0	0	0	2.3	0	18
54	1		2008-11-01	2008-12-01	2008-12-01	30	30	0	0	0	0	1	0	1	1	1	0	0	80	0	1	1	1	1	0	0	1	0	1	0	0	0	0	0	1	1	1.5	0.5	0	1	0	2.8	0	26
48	0		2004-07-18	2007-04-19	2007-04-19	1005	1005	0	0	0	0	0	0	0	1	0	0	0	0	0	0	0	0	0	0	0	0	1	0	0	0	0	0	0	0	1	1	0	0	0	0	3.7	0	24
59	1		2004-07-19	2008-02-12	2008-02-12	1303	1303	0	0	0	0	1	0	1	1	0	0	0	0	0	0	0	0	0	0	0	1	0	0	1	0	0	0	0	0	1	1	0	0	0	0	2.35	0	31
65	1		2008-02-19	2008-09-16	2008-09-16	210	210	0	0	0	0	1	0	1	1	1	0	50	60	0	0	0	0	0	0	1	0	0	0	0	0	0	0	0	0	1	1	0	0	0	0	1.7	1	32
84.4521	1	1925-04-11	2009-09-02	2010-05-07	2010-05-07	247	247	0	0	0	0	0	0	0	0	0	0	0	0	0	1	1	1	1	0	0	0	1	1	0	1	1	0	0	0	1.91	1.91	0	0	0	1	1.42	1	26
61.611	0	1947-04-05	2008-10-29	2010-09-10	2010-09-10	681	681	0	0	0	0	0	0	0	1	0	0	0	0	0	0	0	0	0	1	0	1	0	0	1	1	1	0	0	0	1.12	1	-0.12	0	0	1	3.7	0	22
54	1		2006-07-27	2008-10-24	2008-10-24	820	820	0	0	0	0	0	0	0	1	0	0	0	0	0	0	0	0	0	0	0	1	1	1	1	1	1	0	0	0	1	1	0	0	0	0	2.37	0	22
50	1		2007-03-05	2008-01-06	2008-01-06	307	307	0	0	0	0	0	0	0	1	0	0	0	0	0	0	0	0	0	0	1	1	1	1	0	1	1	0	0	0	1	1	0	0	0	0	2.55	0	31
69.0466	0	1938-07-08	2007-07-08	2010-11-23	2010-11-23	1234	1234	0	0	0	0	0	0	0	0	0	0	0	0	0	0	0	0	0	0	1	0	0	0	1	0	0	0	0	0	1	1	0			0	2.75	0	24
62	0		2003-08-16	2005-05-17	2005-05-17	640	640	0	0	0	0	0	0	0	1	0	0	0	0	0	0	0	0	0	0	0	1	0	0	0	0	0	0	0	0	1	1	0	0	0	0	1.9	1	29
68	0		2004-04-01	2008-11-01	2008-11-01	1675	1675	0	0	0	0	0	0	0	0	0	0	0	0	0	0	0	0	0	0	0	0	0	1	1	0	0	0	0	0	1	1	0	0	0	0	2	1	32
56	1		2007-11-01	2010-01-01	2010-01-01	792	792	0	0	0	0	0	0	0	0	0	0	0	0	0	0	0	0	0	0	0	1	0	0	1	0	0	0	0	0	1	1	0	0	0	0	2.6	0	24
70	0		2009-09-01	2010-11-15	2010-11-15	440	440	0	0	0	0	0	0	0	0	0	0	0	0	0	0	0	0	0	0	1	0	0	1	1	0	0	0	0	0	1	1	0	0	0	0	2.7	0	26
54	0		2007-02-01	2010-01-01	2010-01-01	1065	1065	0	0	0	0	0	0	0	0	0	0	0	0	0	0	0	0	0	0	1	0	1	1	0	0	0	0	0	0	1	1	0	0	0	0	2.2	0	32
86.8575	0	1924-06-03	2011-03-22	2011-10-28	2011-10-28	220	220	0	0	0	0	0	0	0	0	0	0	0	0	0	0	0	0	0	1	0	0	0	1	0	0	0	0	0	0	2.23	2.23	0	0	0	1	1.35	1	40
59	1		2008-01-08	2008-11-10	2008-11-10	307	307	0	0	0	0	0	0	0	1	0	0	60	0	0	0	0	0	0	0	1	0	0	0	0	0	0	0	0	0	1	1	0	0	0	0	2.57	0	28
35	1		2006-01-01	2008-11-01	2008-11-01	1035	1035	0	0	0	0	0	0	0	0	0	0	0	0	0	0	0	0	0	0	0	0	0	1	0	0	0	0	0	0	1	1	0	0	0	0	3	0	25
39	0		2006-03-01	2007-05-01	2007-05-01	426	426	0	0	0	0	0	0	0	1	0	0	0	0	0	0	0	1	1	0	0	0	0	0	0	1	1	0	0	0	1.2	1	-0.2	0	0	1	1.9	1	40
40	1		2004-03-24	2004-04-08	2004-04-08	15	15	0	0	0	0	1	0	1	1	1	0	0	0	0	0	0	1	1	0	1	0	0	0	1	1	1	0	0	1	1.3	1.35	0.05	1	1	1	1.65	1	34
51.326	0	1958-03-31	2009-07-15	2010-11-04	2010-11-04	477	477	0	0	0	0	0	0	0	1	0	0	0	0	0	0	0	0	0	0	0	0	1	0	0	0	0	0	0	0	1	1	0	0	0	0	2.54	0	26
48	1		2009-10-01	2010-01-01	2010-01-01	92	92	0	0	0	0	1	0	1	1	1	0	0	95	0	0	0	0	0	0	1	1	0	1	1	0	0	0	0	1	1	1.6	0.6	1	1	0	1.75	1	45
54.8795	1	1954-08-13	2009-06-16	2010-10-28	2010-10-28	499	499	0	0	0	0	0	0	0	0	0	0	0	0	0	0	0	0	0	0	1	0	0	0	1	0	0	0	0	0	1	1	0	0	0	0	2.43	0
80.1205	0	1927-09-19	2007-10-13	2010-11-15	2010-11-15	1129	1129	0	0	0	0	0	0	0	0	0	0	0	0	0	1	1	0	1	0	0	0	0	0	0	0	0	0	0	0	1	1	0			0	2.15	0	34
74	0		2007-12-01	2010-01-01	2010-01-01	762	762	0	0	0	0	0	0	0	1	0	0	0	0	0	0	0	0	0	0	0	0	0	1	1	0	0	0	0	0	1	1	0	0	0	0	3.6	0	32
58	1		2002-09-13	2004-02-05	2004-02-05	510	510	0	0	0	0	1	0	1	1	1	0	70	30	0	1	1	0	1	0	0	0	1	0	1	1	0	1	0	0	1	1	0	0	0	0	1.85	1	27
65	1		2006-10-13	2006-11-21	2006-11-21	39	39	0	0	1	1	0	0	0	1	1	0	0	75	0	1	1	1	1	0	1	1	0	1	1	0	0	0	0	1	2.2	2.3	0.1	1	0	1	2	1	25
60	1		2004-04-03	2008-05-17	2008-05-17	1505	1505	0	0	0	0	0	0	0	1	0	0	30	30	0	1	1	1	1	0	0	0	0	0	0	1	1	0	1	0	1	1	0	0	0	0	2.68	0	28
61	0	1945-04-29	2006-10-26	2007-10-22	2007-10-22	361	361	0	0	0	0	0	0	0	0	0	0	0	0	0	1	1	0	1	0	0	0	0	1	1	0	0	0	0	0	1	1	0	0	0	0	2	1	30.5
73.674	0	1937-05-13	2010-12-27	2011-11-27	2011-11-27	335	335	0	0	0	0	0	0	0	0	0	0	0	0	0	0	0	0	0	0	0	0	1	1	1	0	0	0	0	0	1	1	0	0	0	0	2.21	0	28
41	1		2004-01-01	2004-02-07	2004-02-07	37	37	0	0	0	0	1	0	1	1	2	0	75	100	0	0	0	1	1	0	0	1	1	1	1	0	0	0	0	1	1.7	1.9	0.2	0	0	1	2	1
71	0		2008-07-01	2010-01-01	2010-01-01	549	549	0	0	0	0	0	0	0	0	0	0	0	0	0	0	0	0	0	0	0	1	0	1	1	0	0	0	0	0	1	1	0	0	0	0	2.54	0	31
79	0		2010-05-01	2010-10-01	2010-10-01	153	153	0	0	0	0	0	0	0	0	0	0	0	0	0	0	0	0	0	0	0	0	0	0	0	0	0	0	0	0	1	1	0	0	0	0	3.2	0	29
80.0575	1	1926-10-24	2006-10-25	2011-03-22	2011-03-22	1609	1609	0	0	0	0	0	0	0	0	0	0	0	0	1	1	1	1	1	0	0	1	0	1	0	0	0	0	0	1	1.47	1.71	0.24	0	0	1	1.78378	1	37
39	1		2003-06-06	2008-05-12	2008-05-12	1802	1802	0	0	0	0	0	0	0	1	0	0	20	40	0	1	1	1	1	0	1	1	0	0	1	1	1	0	1	0	1.25	1.25	0	0	0	1	1.8	1	31
55	0	1954-09-21	2009-07-01	2009-08-13	2009-08-13	43	43	0	0	1	1	0	0	0	1	0	0	0	0	0	0	0	1	1	0	0	1	0	1	0	0	0	0	0	0	1	1	0	0	0	0	2.41	0	22
66	0		2003-03-05	2003-09-30	2003-09-30	209	209	0	1	0	1	0	0	0	1	0	0	0	0	0	0	0	0	0	0	1	0	0	0	1	0	0	0	0	0	1.4	1.4	0	0	0	1	1.8	1	25
76	0		2006-09-21	2008-06-09	2008-06-09	627	627	0	0	0	0	0	0	0	0	0	0	0	0	0	0	0	0	0	0	0	0	0	1	0	1	1	1	0	0	1	1	0	0	0	0	2.38	0	26
55.3425	1	1952-10-24	2008-02-13	2010-10-25	2010-10-25	985	985	0	0	0	0	0	0	0	0	0	0	0	0	0	0	0	0	0	0	0	0	1	1	0	0	0	0	0	0	1	1	0			0	2.25	0	32
65	1		2006-10-05	2006-10-27	2006-10-27	22	22	0	0	0	0	1	1	0	1	3	50	70	80	0	1	1	1	1	0	0	0	0	1	0	1	1	0	0	0	1.4	1.4	0	1	0	1	1.74	1	46
56	1		2005-10-01	2007-02-10	2007-02-10	497	497	0	0	1	1	0	0	0	1	2	0	90	90	0	1	1	1	1	0	1	1	0	1	1	0	0	0	0	1	2.2	2.5	0.3	1	1	1	2	1	20
61	0		2004-02-01	2010-01-01	2010-01-01	2161	2161	0	0	0	0	0	0	0	1	0	0	0	0	0	1	1	1	1	0	0	0	0	1	1	0	0	0	0	0	1	1	0	0	0	0	3.1	0	26
54	0		2006-05-01	2010-01-01	2010-01-01	1341	1341	0	0	0	0	0	0	0	1	0	0	0	0	0	0	0	0	0	0	1	0	0	1	1	0	0	0	0	0	1	1	0	0	0	0	2.3	0	23
60	0		2007-09-01	2007-10-01	2007-10-01	30	30	0	0	1	1	0	0	0	1	0	0	60	0	0	1	1	1	1	0	0	1	0	0	1	1	1	0	0	1	1.1	1.2	0.1	1	1	1	2.2	0	21
62	0		2009-09-01	2010-11-15	2010-11-15	440	440	0	0	0	0	0	0	0	1	0	0	60	0	0	1	1	1	1	0	0	0	0	0	0	0	0	0	0	1	1.05	1.15	0.1	1	1	1	2.6	0	29
60	0		2006-06-01	2010-01-01	2010-01-01	1310	1310	0	0	0	0	0	0	0	1	0	0	65	0	0	0	0	0	0	0	0	0	1	1	1	0	0	0	0	0	1	1	0	0	0	0	2.4	0	28
84	1		2006-09-01	2010-01-01	2010-01-01	1218	1218	0	0	0	0	0	0	0	0	0	0	0	0	0	0	0	0	0	0	0	0	1	1	1	0	0	0	0	0	1	1	0	0	0	0	2.5	0	20
71.9288	0	1935-04-20	2007-03-07	2011-03-15	2011-03-15	1469	1469	0	0	0	0	0	0	0	0	0	0	0	0	0	1	1	1	1	0	0	1	0	0	1	0	0	0	0	0	1.53	1.53	0	0	0	1	2.35	0	20
81.9452	0	1925-12-12	2007-11-02	2010-11-15	2010-11-15	1109	1109	0	0	0	0	0	0	0	0	0	0	0	0	0	0	0	0	0	0	0	1	0	0	0	0	0	0	0	0	1	1	0			0	2.7	0	18
50.6027	1	1957-12-08	2008-07-03	2008-07-07	2008-07-07	4	4	0	0	0	0	1	0	1	1	2	0	60	95	0	0	0	0	0	0	1	0	0	1	1	0	0	0	0	0	1	1	0			0	2.04	0	25
43.8411	1	1964-02-27	2007-12-20	2010-11-03	2010-11-03	1049	1049	0	0	0	0	0	0	0	0	0	0	0	0	0	0	0	0	0	0	0	0	0	0	0	0	0	0	0	0	1	1	0			0	2.22	0	32
73.1178	1	1935-11-11	2008-12-05	2010-09-21	2010-09-21	655	655	0	0	0	0	0	0	0	1	2	0	0	90	0	1	1	0	1	0	0	0	0	1	1	0	0	1	0	0	1	1	0	0	0	0	2.55	0	34
71	0		2006-02-28	2008-11-24	2008-11-24	1000	1000	0	0	0	0	0	0	0	1	0	0	0	0	0	0	0	0	0	0	0	0	0	0	0	1	0	1	1	0	1	1	0	0	0	0	2.1	0
47.6603	0	1962-10-11	2010-05-28	2010-11-02	2010-11-02	158	158	0	0	0	0	0	0	0	0	0	0	0	0	0	0	0	0	0	0	1	1	0	0	0	0	0	0	0	0	1	1	0	0	0	0	2.17	0	24
57	1		2009-01-19	2009-04-24	2009-04-24	95	95	0	0	0	0	0	0	0	1	0	0	20	0	0	0	0	0	0	1	0	1	0	1	0	1	1	1	0	0	1.8	1.8	0	0	0	1	2.3	0	39
70	0		2010-05-01	2010-11-01	2010-11-01	184	184	0	0	0	0	0	0	0	0	0	0	0	0	0	0	0	0	0	0	0	0	0	1	0	0	0	0	0	0	1	1	0	0	0	0	3	0	22
75	1		2004-01-08	2008-06-17	2008-06-17	1622	1622	0	0	0	0	0	0	0	1	0	0	0	0	0	0	0	0	0	0	0	0	0	1	0	1	0	1	0	0	1	1	0	0	0	0	3.2	0	30
77	1		2007-04-04	2007-08-18	2007-08-18	136	136	0	0	0	0	1	0	1	1	1	0	0	0	0	0	0	0	0	0	0	0	0	1	0	1	1	1	1	0	1	1	0	1		0	1.8	1	50
73	1		2003-12-09	2008-04-18	2008-04-18	1592	1592	0	0	0	0	0	0	0	1	0	0	30	0	0	1	1	1	1	0	0	0	0	1	1	1	1	1	1	0	1.5	1.5	0	0	0	1	3	0	27
81	1		2006-05-18	2008-05-09	2008-05-09	722	722	0	0	0	0	0	0	0	0	0	0	0	0	0	0	0	0	0	0	0	0	0	1	0	0	0	0	0	0	1	1	0	1	0	0	2.88	0	32
70.8795	1	1937-05-12	2008-03-11	2008-05-15	2008-05-15	65	65	0	0	0	0	1	0	1	1	2	0	100	80	0	1	1	0	1	0	0	1	1	1	1	0	0	0	0	0	1.31	1.31	0			1	2.52	0	23
79.0164	0	1929-08-08	2008-07-25	2010-05-01	2010-05-01	645	645	1	0	0	1	0	0	0	0	0	0	0	0	0	0	0	0	0	0	0	0	1	1	0	1	0	1	0	0	1.1	1	-0.1			1	2.37	0	24
80	1		2006-02-22	2006-03-07	2006-03-07	13	13	0	0	0	0	1	0	1	1	2	0	75	100	0	0	0	0	0	0	0	1	0	1	1	1	0	1	0	1	1	1.11	0.11	0	0	0	1.7	1
71	1		2005-01-01	2005-01-03	2005-01-03	2	2	0	0	1	1	1	0	1	1	2	0	80	95	0	0	0	0	0	0	0	0	0	1	1	0	0	0	0	1	1	1.4	0.4	0	0	0	2.6	0	17
65.1315	0	1942-09-13	2007-10-15	2010-11-16	2010-11-16	1128	1128	0	0	0	0	0	0	0	0	0	0	0	0	0	0	0	0	0	0	1	0	0	1	1	0	0	0	0	0	1	1	0			0	1.97	1	32
37.5233	1	1970-06-19	2007-12-18	2010-05-05	2010-05-05	869	869	0	0	0	0	0	0	0	0	0	0	0	0	0	0	0	0	0	0	1	0	0	1	1	0	0	0	0	0	1	1	0	0	0	0	2.08333	0	24
73	0	1933-02-19	2006-11-07	2011-04-29	2011-04-29	1634	1634	0	0	0	0	0	0	0	0	0	0	0	0	0	0	0	0	0	0	0	0	1	1	0	1	1	0	0	0	1	1	0	0	0	0	2	1	29
74.1233	1	1934-08-23	2008-09-18	2008-11-05	2008-11-05	48	48	0	0	0	0	1	1	0	1	2	70	0	0	0	0	0	0	0	0	0	0	0	1	0	1	1	0	0	0	1.5	1.5	0			1	1.87	1	24
40.6329	1	1967-06-04	2008-01-11	2010-11-03	2010-11-03	1027	1027	0	0	0	0	0	0	0	0	0	0	0	0	0	1	1	1	1	0	0	1	0	0	0	1	1	0	0	0	2.18	2.18	0			1	1.46	1	26
69.0082	1	1938-02-21	2007-02-07	2007-03-01	2007-03-01	22	22	0	0	0	0	1	0	1	0	0	0	0	0	0	0	0	0	0	0	0	0	0	1	0	1	1	0	0	0	1	1	0			0	2.12	0	28
55.5863	1	1954-12-11	2010-06-29	2010-10-25	2010-10-25	118	118	0	0	0	0	0	0	0	0	0	0	0	0	0	1	1	1	1	0	0	1	1	1	1	1	1	0	0	0	2	2	0	0	0	1	1.81	1	31
64	0		2010-04-01	2010-06-01	2010-06-01	61	61	0	0	1	1	1	0	1	1	1	0	0	75	0	1	1	0	1	0	1	0	0	1	1	0	0	0	0	1	1	1.3	0.3	0	0	0	2.2	0	32
73	0		2007-04-26	2008-10-28	2008-10-28	551	551	0	0	0	0	0	0	0	0	0	0	0	0	0	0	0	0	0	0	0	0	0	1	1	0	0	0	0	0	1	1	0	1		0	2.38462	0	26
50	1		2003-02-12	2003-03-12	2003-03-12	28	28	0	0	0	0	1	0	1	1	2	0	100	20	0	1	1	1	1	0	0	1	0	0	1	1	1	1	1	1	2.1	2.2	0.1	0	0	1	1.1	1	108
71	1		2007-01-31	2008-03-07	2008-03-07	401	401	0	0	0	0	0	0	0	1	0	0	30	60	1	0	1	1	1	1	0	0	1	1	0	1	1	0	0	0	1.5	1.5	0	0		1	2.59259	0	27
74.1342	0	1931-12-13	2006-01-12	2006-01-30	2006-01-30	18	18	0	0	0	0	1	0	1	1	2	0	0	75	0	0	0	0	0	0	0	0	1	1	0	0	0	0	0	1	1	1.25	0.25			0	1.26	1	38
61.7589	0	1946-07-16	2008-04-03	2010-10-29	2010-10-29	939	939	0	0	0	0	0	0	0	0	0	0	0	0	0	0	0	0	0	0	0	0	0	1	1	1	1	0	0	0	1	1	0			0	2.68	0	22
60.263	1	1946-12-24	2007-03-15	2007-06-16	2007-06-16	93	93	0	0	0	0	1	0	1	1	1	0	0	0	0	0	0	0	0	0	0	0	1	1	1	1	0	1	0	0	1	1	0			0	1.85	1	40
73.9068	0	1935-05-19	2009-03-27	2009-03-30	2009-03-30	3	3	0	0	0	0	1	0	1	1	1	0	95	0	0	0	0	0	0	0	0	0	0	1	1	0	0	0	0	0	1	1	0	0	0	0	2.68	0	35
72	1		2006-09-06	2006-11-11	2006-11-11	66	66	0	0	1	1	1	0	1	1	1	0	0	80	0	0	0	0	0	0	0	0	1	1	0	0	0	0	0	1	1	1.2	0.2	1	0	0	2.5	0	25
69	0		2008-04-01	2010-01-01	2010-01-01	640	640	0	0	0	0	0	0	0	0	0	0	0	0	0	0	0	0	0	0	0	0	1	1	1	0	0	0	0	0	1	1	0	0	0	0	3.2	0	26
57.5808	1	1950-12-11	2008-06-26	2010-11-08	2010-11-08	865	865	0	0	0	0	0	0	0	0	0	0	0	0	0	0	0	0	0	0	0	0	0	1	0	1	0	1	0	0	1	1	0			0	2.35	0	34
76	1		2005-10-15	2007-04-23	2007-04-23	555	555	1	0	0	1	0	0	0	0	0	0	0	0	0	1	1	1	1	1	0	0	0	1	1	1	1	0	0	0	2.25	2.25	0	0	0	1	1.6	1	38.7
61.7479	0	1945-06-06	2007-02-19	2008-09-23	2008-09-23	582	582	0	0	0	0	0	0	0	0	0	0	0	0	0	0	0	0	0	0	0	1	0	0	0	0	0	0	0	0	1	1	0			0	2.33	0	51
78	1		2004-03-29	2004-04-15	2004-04-15	17	17	0	0	0	0	1	0	1	1	2	0	80	0	1	0	1	1	1	0	1	0	1	0	1	1	1	0	1	1	1.4	1.44	0.04	1	1	1	1.41	1	49
85.7616	0	1923-04-27	2009-01-08	2009-01-09	2009-01-09	1	1	0	0	0	0	1	1	0	1	2	0	0	90	0	1	1	1	1	0	0	0	1	0	1	1	1	0	0	0	1.18	1.18	0	0	0	1	1.32	1	34
66	0		2008-11-01	2010-01-01	2010-01-01	426	426	0	0	0	0	0	0	0	0	0	0	0	0	0	0	0	0	0	0	0	0	0	1	1	0	0	0	0	0	1	1	0	0	0	0	5	0	28
76	0		2010-03-13	2011-01-18	2011-01-18	311	311	0	0	0	1	1	0	1	1	2	0	60	100	0	0	0	0	0	0	0	0	0	1	1	1	1	1	0	0	1.9	1.9	0	0	0	1	1.7	1	82
66.6685	0	1942-02-23	2008-10-08	2011-11-27	2011-11-27	1145	1145	0	0	0	0	0	0	0	0	0	0	0	0	0	0	0	0	0	0	1	0	1	1	1	1	1	0	0	0	1	1	0			0	2.18	0	28
64	1		2005-06-23	2006-01-30	2006-01-30	221	221	0	0	0	0	0	0	0	0	0	0	0	0	0	0	0	0	0	0	0	0	0	1	1	1	1	0	0	0	1	1	0	0	0	0	2.8	0
61	1		2006-06-01	2010-01-01	2010-01-01	1310	1310	0	0	0	0	0	0	0	0	0	0	0	0	0	0	0	0	0	0	0	0	0	0	0	0	0	0	0	0	1	1	0	0	0	0	3.2	0	20
36.5425	1	1973-03-27	2009-10-02	2010-11-03	2010-11-03	397	397	0	0	0	0	0	0	0	1	0	0	0	0	0	1	1	1	1	0	0	1	0	0	0	1	1	0	0	0	1.5	1.5	0	0	0	1	3.04	0	23
80.4959	1	1928-06-12	2008-11-20	2010-09-03	2010-09-03	652	652	0	0	0	0	0	0	0	1	1	0	0	0	0	1	1	0	1	0	0	0	0	0	0	1	0	0	0	0	1	1	0	0	0	0	1.73	1	19
54	1		2007-12-10	2008-04-04	2008-04-04	116	116	0	0	0	0	1	0	1	1	1	0	50	70	0	0	0	0	0	0	0	0	0	0	0	1	1	0	0	0	1	1	0	0		0	2.86364	0	44
44	1		2006-01-11	2008-03-11	2008-03-11	790	790	0	0	0	0	0	0	0	1	0	0	0	0	0	0	0	0	0	0	1	0	0	1	1	1	1	0	0	0	1	1	0	0	0	0	2.25	0	29
64	0		2003-01-28	2003-04-28	2003-04-28	90	90	0	0	0	0	1	0	1	1	2	0	20	70	0	0	0	0	0	0	0	1	0	0	0	0	0	0	0	0	1	1	0	1	1	0	1.5	1	21
59	1		2003-11-13	2004-01-30	2004-01-30	78	78	0	0	0	0	1	0	1	1	1	0	75	0	0	0	0	0	0	0	0	0	0	1	0	1	1	1	0	1	1	1.1	0.1	0	0	0	2.1	0	28
55	0		2006-10-01	2010-01-01	2010-01-01	1188	1188	0	0	0	0	0	0	0	1	0	0	50	0	0	1	1	0	1	0	1	0	0	1	1	0	0	0	0	0	1	1	0	0	0	0	2.8	0	18
62	1		2008-08-01	2008-08-18	2008-08-18	17	17	0	0	1	1	1	0	1	1	1	0	70	0	0	1	1	1	1	0	0	1	0	1	1	0	0	0	0	1	1.3	1.5	0.2	1	1	1	3.5	0	38
57	1		2010-08-01	2010-12-01	2010-12-01	122	122	0	0	0	0	0	0	0	0	0	0	0	0	0	0	0	0	0	0	0	1	1	1	1	0	0	0	0	0	1	1	0	0	0	0	4.4	0	32
54	1		2006-11-01	2008-11-01	2008-11-01	731	731	0	0	0	0	0	0	0	0	0	0	0	0	0	0	0	0	0	0	1	0	0	0	1	0	0	0	0	0	1	1	0	0	0	0	2.2	0	20
67	1		2005-06-09	2005-08-22	2005-08-22	74	74	0	0	0	0	1	1	0	1	2	0	0	100	0	1	1	1	1	0	0	1	0	1	1	1	1	1	1	1	1	1.2	0.2	1	1	0	1.82	1	24
73	0		2005-02-15	2005-05-13	2005-05-13	87	87	0	0	0	0	1	1	0	1	1	0	20	60	0	0	0	0	0	0	0	1	0	0	1	1	1	0	0	0	1	1	0	1	0	0	1.62	1	35
59	0		2008-05-01	2008-08-01	2008-08-01	92	92	0	0	1	1	1	0	1	1	1	0	0	80	0	1	1	1	1	0	0	1	0	1	1	0	0	0	0	1	1	1.2	0.2	1	1	0	2.7	0	37
69	1		2002-09-11	2008-04-17	2008-04-17	2045	2045	0	0	0	0	0	0	0	1	0	0	0	30	0	1	1	1	1	0	0	1	1	0	0	1	0	1	0	0	1.37	1.37	0	0	0	1	2.4	0	27
73	0		2009-05-01	2010-11-15	2010-11-15	563	563	0	0	0	0	0	0	0	1	0	0	0	0	0	0	0	0	0	0	0	0	1	1	1	0	0	0	0	0	1	1	0	0	0	0	3.65	0	35
72.7041	1	1936-08-04	2009-03-31	2011-05-13	2011-05-13	773	773	0	0	0	0	0	0	0	1	2	0	100	0	0	1	1	1	1	0	0	0	0	0	1	1	1	1	0	1	1	1.12	0.12	0	0	0	1.42	1	28
76	1		2007-10-19	2008-02-24	2008-02-24	128	128	1	0	0	1	0	0	0	1	1	0	40	0	0	0	0	0	0	1	0	0	0	1	1	1	1	0	0	0	1	1	0	0		0	1.64	1	29
71	0	1937-11-24	2008-07-02	2010-10-20	2010-10-20	840	840	0	0	0	0	0	0	0	1	0	0	0	0	0	1	1	1	1	0	0	0	0	1	1	1	1	0	0	0	1.12	1.12	0	0	0	1	2.37	0	32
72	1		2008-10-01	2010-01-01	2010-01-01	457	457	0	0	0	0	0	0	0	1	0	0	0	0	0	1	1	1	1	0	0	1	0	0	1	0	0	0	0	0	2.2	2.2	0	0	0	1	2.3	0	34
74	1		2004-11-01	2009-02-01	2009-02-01	1553	1553	0	0	1	1	1	0	1	1	0	0	0	0	0	1	1	1	1	0	0	0	0	0	0	1	0	1	0	0	1	1	0	0	0	0	2.6	0	25
67.5178	0	1943-03-09	2010-08-28	2010-12-17	2010-12-17	111	111	0	0	0	0	0	0	0	0	0	0	0	0	0	0	0	0	0	0	1	0	0	1	1	0	0	0	0	0	1	1	0	0	0	0	2.42	0	31
59.8274	1	1946-08-10	2006-05-24	2008-09-16	2008-09-16	846	846	0	0	0	0	0	0	0	1	1	0	70	0	0	0	0	0	0	0	1	1	0	0	0	0	0	0	0	0	1	1	0			0	1.26	1	38
57	0		2004-09-01	2011-06-01	2011-06-01	2464	2464	0	0	0	0	0	0	0	1	0	0	0	0	0	0	0	0	0	1	0	0	0	1	1	0	0	0	0	0	1	1	0	0	0	0	2.9	0	22
63	1	1944-01-24	2007-11-16	2008-11-28	2008-11-28	378	378	0	0	0	0	0	0	0	0	0	0	0	0	0	0	0	0	0	0	1	1	1	1	0	1	0	1	0	0	1	1	0	1	1	0	1.95	1	42
46	1		2008-10-14	2009-03-22	2009-03-22	159	159	0	0	0	0	0	0	0	1	0	0	30	0	0	1	1	1	1	0	0	1	0	0	0	1	1	0	0	0	1.2	1.1	-0.1	0	0	1	3.1	0	24
44	1		2006-02-01	2010-01-01	2010-01-01	1430	1430	0	0	0	0	0	0	0	1	0	0	0	0	0	1	1	1	1	0	0	0	1	1	1	0	0	0	0	0	1.2	1.2	0	0	0	1	2.1	0
77.5205	1	1932-07-26	2010-01-13	2011-11-27	2011-11-27	683	683	0	0	0	0	0	0	0	0	0	0	0	0	0	0	0	0	0	0	0	0	0	1	0	0	0	0	0	0	1	1	0	0	0	0	2.58	0	26
41.6438	1	1966-08-05	2008-03-17	2010-11-11	2010-11-11	969	969	0	0	0	0	0	0	0	0	0	0	0	0	0	0	0	0	0	0	0	0	0	0	0	0	0	0	0	0	1	1	0			0	2.72	0	39
45.7589	0	1964-05-26	2010-02-16	2011-05-02	2011-05-02	440	440	0	0	0	0	0	0	0	0	0	0	0	0	0	1	1	1	1	0	0	0	0	1	0	1	1	0	0	0	1.94	1.76	-0.18	0	0	1	2.2	0
55	0		2008-05-01	2010-01-01	2010-01-01	610	610	0	0	0	0	0	0	0	0	0	0	0	0	0	0	0	0	0	0	0	0	0	0	0	0	0	0	0	0	1	1	0	0	0	0	3	0	30
81	0		2010-09-01	2011-06-10	2011-06-10	282	282	0	0	0	0	0	0	0	1	0	0	0	0	0	0	0	0	0	1	1	0	0	1	1	0	0	0	0	0	1	1	0	0	0	0	2.2	0	52
69	0		2007-04-01	2010-01-01	2010-01-01	1006	1006	0	0	0	0	0	0	0	0	0	0	0	0	0	0	0	0	0	0	1	0	0	0	1	0	0	0	0	0	1	1	0	0	0	0	3.5	0	28
73	1		2005-11-27	2010-01-01	2010-01-01	1496	1496	0	0	0	0	0	0	0	1	0	0	0	0	0	1	1	1	1	0	0	1	1	1	1	0	0	0	0	1	1.4	1.5	0.1	0	0	1	2.2	0	17
40	0		2006-06-01	2010-01-01	2010-01-01	1310	1310	0	0	0	0	0	0	0	0	0	0	0	0	0	0	0	0	0	0	1	1	0	0	0	0	0	0	0	0	1	1	0	0	0	0	3	0	26
66	1		2009-09-01	2010-01-01	2010-01-01	122	122	0	0	0	0	1	0	1	1	1	0	90	0	0	1	1	1	1	0	0	1	1	1	1	0	0	0	0	1	1	1.3	0.3	0	0	0	2.4	0	23
71	1		2009-04-01	2010-01-01	2010-01-01	275	275	0	0	0	0	0	0	0	1	0	0	0	0	0	0	0	0	0	0	0	0	0	1	1	1	0	1	0	1	1	1.2	0.2	0	0	0	1.6	1	40
34	1		2003-04-15	2008-12-05	2008-12-05	2061	2061	0	0	0	0	0	0	0	1	0	0	0	0	0	0	0	0	0	0	0	0	0	0	0	0	0	0	0	0	1	1	0	0	0	0	3.38	0	26
43	1		2004-03-01	2010-01-01	2010-01-01	2132	2132	0	0	0	0	0	0	0	0	0	0	0	0	0	0	0	0	0	0	0	0	0	0	0	0	0	0	0	0	1	1	0	0	0	0	3.3	0	35
82	0		2006-12-12	2011-06-10	2011-06-10	1641	1641	0	0	0	0	0	0	0	1	0	0	50	0	0	1	1	0	1	1	0	0	0	1	1	0	0	0	0	0	1.3	1.3	0	0	1	1	2.2	0	19
72	1		2008-11-17	2009-02-11	2009-02-11	86	86	0	0	1	1	0	0	0	1	3	30	70	70	0	0	0	0	0	0	0	0	0	1	0	1	1	0	0	1	1.1	1.4	0.3	1	1	1	2.1	0	69
83.2548	0	1923-09-30	2006-12-11	2010-11-23	2010-11-23	1443	1443	0	0	0	0	0	0	0	1	0	0	0	0	0	0	0	1	1	0	0	0	0	1	0	0	0	0	0	0	1.12	1.12	0			1	1.81	1	44
41	1		2003-03-12	2005-10-01	2005-10-01	934	934	0	0	1	1	0	0	0	1	0	0	60	0	0	0	0	0	0	0	1	0	0	1	0	0	0	0	0	1	1	1.2	0.2	0	1	0	2.3	0	25
62.2137	0	1945-12-15	2008-02-16	2010-11-15	2010-11-15	1003	1003	0	0	0	0	0	0	0	0	0	0	0	0	0	0	0	0	0	0	0	0	0	0	0	0	0	0	0	0	1	1	0			0	2.45	0	22
76	1		2005-04-29	2010-07-31	2010-07-31	1919	1919	0	0	0	0	0	0	0	0	0	0	0	0	0	0	0	0	0	0	0	1	0	1	0	1	1	0	0	0	1	1	0	0	0	0	2.1	0
71.4	0	1937-07-29	2008-12-04	2011-03-29	2011-03-29	845	845	0	0	0	0	0	0	0	0	0	0	0	0	1	0	1	0	1	1	0	0	0	0	1	0	0	0	0	0	1	1	0	0	0	0	2.86	0	29
80.2712	0	1927-12-15	2008-03-03	2010-11-15	2010-11-15	987	987	0	0	0	0	0	0	0	0	0	0	0	0	0	0	0	0	0	0	0	0	0	1	0	0	0	0	0	0	1	1	0			0	2.41	0	22
50	0		2006-09-11	2008-10-24	2008-10-24	774	774	0	0	0	0	0	0	0	1	0	0	0	0	0	0	0	0	0	0	0	1	0	0	0	0	0	0	0	1	1.24	1.35	0.11	0	0	1	1.67	1	21
60	0		2007-01-24	2008-11-22	2008-11-22	668	668	0	0	0	0	0	0	0	1	0	0	30	40	0	0	0	0	0	0	0	1	1	1	0	1	0	1	0	0	1.25	1	-0.25	1		1	2.47619	0	42
83	0		2009-05-01	2010-11-15	2010-11-15	563	563	0	0	0	0	0	0	0	0	0	0	0	0	0	0	0	0	0	0	0	0	0	1	1	0	0	0	0	0	1	1	0	0	0	0	2.25	0	50
67	1		2005-11-19	2005-12-15	2005-12-15	26	26	0	0	0	0	1	0	1	1	1	0	0	90	0	1	1	1	1	0	0	1	0	1	0	1	1	0	0	1	1.12	1.38	0.26	0	0	1	1.92	1	28.3
63	1		2008-10-01	2010-01-01	2010-01-01	457	457	0	0	0	0	0	0	0	1	0	0	0	0	0	0	0	0	0	0	1	0	0	1	0	0	0	0	0	0	1	1	0	0	0	0	2.9	0	30
68	0		2005-11-01	2005-12-07	2005-12-07	36	36	0	0	1	1	1	0	1	1	1	0	0	0	0	1	1	1	1	0	0	0	0	1	1	0	0	0	0	1	1	1.5	0.5	1	1	0	1.4	1	33
66.6658	0	1943-04-04	2009-11-16	2010-10-28	2010-10-28	346	346	0	0	0	0	0	0	0	0	0	0	0	0	0	0	0	0	0	0	1	1	0	0	1	0	0	0	0	0	1	1	0	0	0	0	2.39	0
67	1		2010-06-01	2010-11-01	2010-11-01	153	153	0	0	0	0	0	0	0	0	0	0	0	0	0	0	0	0	0	0	0	1	0	1	1	0	0	0	0	0	1	1	0	0	0	0	3.35	0	39
74	1		2008-06-01	2008-08-31	2008-08-31	91	91	0	1	0	1	1	0	1	1	3	0	80	75	1	0	1	1	1	0	0	0	0	1	1	0	0	0	0	1	2	2.3	0.3	0	0	1	1.46	1	45
58.9644	1	1949-02-24	2008-01-28	2010-11-02	2010-11-02	1009	1009	0	0	0	0	0	0	0	0	0	0	0	0	0	0	0	1	1	0	0	0	0	1	1	0	0	0	0	0	1.12	1.12	0			1	2.76	0	29
74	1		2006-05-04	2007-10-03	2007-10-03	517	517	0	0	0	0	0	0	0	0	0	0	0	0	0	0	0	0	0	0	0	0	1	1	0	1	1	0	0	0	1	1	0	0	0	0	2.1	0	44.1
42.0137	1	1965-08-27	2007-08-22	2008-06-18	2008-06-18	301	301	0	0	1	1	0	0	0	0	0	0	0	0	0	1	1	1	1	0	1	1	0	1	0	0	0	0	0	0	1	1	0			0	4.93	0	30
55	1		2003-04-24	2004-05-28	2004-05-28	400	400	0	1	0	1	0	0	0	1	2	0	100	90	0	1	1	1	1	0	1	1	0	1	0	1	1	1	1	1	1.7	1.74	0.04	1	1	1	2	1	37
80	1		2006-10-23	2007-05-23	2007-05-23	212	212	1	0	0	1	0	0	0	1	0	0	60	40	0	0	0	0	0	0	0	0	0	1	1	1	1	1	0	0	1.8	1.8	0	1	1	1	1.37	1	65
46	1		2008-01-18	2008-11-10	2008-11-10	297	297	0	0	0	0	0	0	0	1	0	0	0	0	0	1	1	0	1	0	1	1	0	0	1	1	1	1	1	0	1	1	0	0	0	0	2.68	0	22
79.8904	1	1928-07-25	2008-05-26	2008-06-05	2008-06-05	10	10	0	0	0	0	1	1	0	1	2	30	65	80	0	0	0	0	0	0	0	0	1	1	0	1	1	0	0	0	1	1	0			0	1.62	1	26
77	0	1929-04-07	2006-12-18	2011-02-23	2011-02-23	1528	1528	0	0	0	0	0	0	0	1	0	0	0	0	0	1	1	1	1	0	1	0	0	1	1	1	1	0	1	0	1	1	0	0	1	0	1.75	1	37
80.8247	1	1927-06-05	2008-03-12	2010-11-10	2010-11-10	973	973	0	0	0	0	0	0	0	0	0	0	0	0	0	0	0	0	0	0	0	0	0	0	1	0	0	0	0	0	1.37	1.37	0			1	2	1	24
60	0		2008-11-01	2010-01-01	2010-01-01	426	426	0	0	0	0	0	0	0	0	0	0	0	0	0	0	0	0	0	0	1	0	0	1	0	0	0	0	0	0	1	1	0	0	0	0	2.4	0	44
59	0		2009-04-01	2010-11-15	2010-11-15	593	593	0	0	0	0	0	0	0	0	0	0	0	0	0	0	0	0	0	0	0	1	0	0	0	0	0	0	0	0	1	1	0	0	0	0	3.1	0	46
43	1		2008-03-10	2009-10-11	2009-10-11	580	580	0	0	0	0	0	0	0	1	0	0	0	0	0	0	0	0	0	1	0	1	0	1	0	0	0	0	0	0	1.8	1.6	-0.2	0	0	1	1.9	1	30
52	1		2007-09-01	2010-01-01	2010-01-01	853	853	0	0	0	0	0	0	0	0	0	0	0	0	0	0	0	0	0	0	0	1	0	1	0	0	0	0	0	0	1	1	0	0	0	0	3.6	0	22
69	0		2003-04-30	2008-06-17	2008-06-17	1875	1875	0	0	0	0	0	0	0	1	0	0	0	0	0	0	0	0	0	0	0	0	0	0	0	0	0	0	0	0	1	1	0	0	0	0	3.3	0	24
58	0		2007-04-01	2010-01-01	2010-01-01	1006	1006	0	0	0	0	0	0	0	1	0	0	40	60	0	0	0	0	0	0	0	0	0	1	1	1	0	0	1	0	2.6	2.6	0	0	0	1	1.9	1	35
62	0		2004-11-01	2006-10-01	2006-10-01	699	699	0	0	1	1	0	0	0	1	1	0	0	100	0	1	1	1	1	0	0	0	1	1	1	0	0	0	0	1	2.7	2.81	0.11	0	0	1	1.8	1
62.8384	0	1947-09-04	2010-06-21	2010-10-20	2010-10-20	121	121	0	0	0	0	0	0	0	0	0	0	0	0	0	0	0	0	0	1	0	0	0	0	0	0	0	0	0	0	1	1	0	0	0	0	3.15	0	27
77	1		2003-10-01	2010-01-01	2010-01-01	2284	2284	0	0	0	0	0	0	0	1	0	0	0	0	0	1	1	1	1	0	1	0	0	1	1	0	0	0	0	0	1.6	1.6	0	0	0	1	1.8	1
61	1		2008-01-01	2010-01-01	2010-01-01	731	731	0	0	0	0	0	0	0	1	1	0	70	0	0	1	1	0	1	0	1	1	0	1	1	0	0	0	0	0	1	1	0	0	0	0	2.2	0	27
60	1		2007-05-01	2010-01-01	2010-01-01	976	976	0	0	0	0	0	0	0	0	0	0	0	0	0	0	0	1	1	0	1	0	1	1	1	0	0	0	0	0	1.2	1.2	0	0	0	1	3.2	0	27
68	0		2009-10-01	2009-12-01	2009-12-01	61	61	0	0	0	0	0	0	0	1	0	0	0	0	0	0	0	0	0	0	1	1	0	0	1	0	0	0	0	0	1	1	0	1	0	0	1.97	1	41
77	1		2003-04-18	2005-04-18	2005-04-18	731	731	0	0	1	1	0	0	0	1	0	0	0	0	0	0	0	0	0	0	0	0	0	1	1	1	1	0	0	0	1	1	0	0	0	0	1.75	1	34
75	1		2004-10-25	2008-09-06	2008-09-06	1412	1412	0	0	0	0	0	0	0	1	0	0	40	20	1	0	1	1	1	0	0	1	0	1	1	1	1	1	1	1	1.35	1.38	0.03	0	0	1	2.35	0	27
63	1		2004-10-25	2005-02-08	2005-02-08	106	106	0	0	0	0	1	0	1	1	2	0	95	100	0	1	1	1	1	0	0	1	0	0	0	1	1	1	1	1	1.25	1.3	0.05	0	0	1	1.71	1	93
49	1		2006-09-19	2008-05-13	2008-05-13	602	602	0	0	0	0	0	0	0	0	0	0	0	0	0	0	0	0	0	0	1	0	0	1	0	0	0	0	0	0	1	1	0	1	0	0	2.71	0	38
45	1		2003-05-26	2008-05-03	2008-05-03	1804	1804	0	0	0	0	0	0	0	1	0	0	0	0	0	0	0	0	0	0	0	0	0	0	0	0	0	0	0	0	1	1	0	0	0	0	3.1	0	25
70	0		2005-05-12	2009-05-26	2009-05-26	1475	1475	0	0	0	0	0	0	0	0	0	0	0	0	0	0	0	0	0	0	0	0	0	0	0	0	0	0	0	0	1	1	0	0	0	0	2	1
72	0	1935-01-10	2007-11-30	2008-11-28	2008-11-28	364	364	0	0	0	0	0	0	0	1	0	0	0	0	0	0	0	0	0	0	0	0	1	1	0	1	1	1	0	0	1	1	0	0	0	0	3.6	0	20
65.0548	1	1943-02-11	2008-02-15	2010-10-29	2010-10-29	987	987	0	0	0	0	0	0	0	1	0	0	65	0	0	1	1	1	1	0	1	0	0	0	0	0	0	0	0	0	1.75	1.75	0			1	2.15	0	26
47	0		2009-08-01	2010-11-15	2010-11-15	471	471	0	0	0	0	0	0	0	1	0	0	0	0	0	0	0	1	1	0	0	1	0	0	1	0	0	0	0	0	1	1	0	1	1	0	2.5	0	55
74	0		2002-10-28	2010-01-01	2010-01-01	2622	2622	0	0	0	0	0	0	0	0	0	0	0	0	1	0	1	0	1	0	0	0	0	1	1	0	0	0	0	0	1	1	0	0	0	0	2.6	0	20
45.137	0	1961-10-20	2006-11-28	2011-11-27	2011-11-27	1825	1825	0	0	0	0	0	0	0	0	0	0	0	0	0	0	0	0	0	1	0	0	0	0	0	0	0	0	0	0	1	1	0			0	2.21	0	34
63	1	1942-10-26	2005-04-18	2008-11-03	2008-11-03	1295	1295	0	0	0	0	0	0	0	1	0	0	0	0	0	0	0	0	0	0	1	1	1	1	0	0	0	0	0	0	1	1	0	0	0	0	3	0	20
65	0		2006-06-27	2006-09-18	2006-09-18	83	83	0	0	0	0	1	0	1	1	1	0	50	20	0	0	0	0	0	0	1	0	1	1	1	0	0	0	0	0	1	1	0	1	0	0	1.79	1	24
73.3342	0	1934-05-13	2007-08-25	2010-11-23	2010-11-23	1186	1186	0	0	0	0	0	0	0	0	0	0	0	0	0	1	1	1	1	0	1	0	0	1	1	1	1	0	0	0	1.31	1.31	0			1	2	1	30
50.274	0	1958-04-29	2008-07-25	2010-06-28	2010-06-29	704	704	0	0	0	0	1	0	1	1	0	0	0	0	0	1	1	0	1	0	1	1	0	0	0	1	1	0	0	0	1	1	0			0	2.15	0	26
53.1068	1	1955-02-25	2008-03-22	2008-04-01	2008-04-01	10	10	0	0	0	0	1	1	0	1	2	60	0	80	0	0	0	0	0	0	1	0	0	0	1	0	0	0	0	1	1	1.25	0.25			0	2.59	0	29
71	1		2003-06-06	2003-09-24	2003-09-24	110	110	0	0	0	0	1	0	1	1	1	0	90	60	0	0	0	0	0	0	0	0	0	1	0	1	0	1	0	0	1.19	1.19	0	0	0	1	2	1	36
83	0		2010-06-01	2010-11-01	2010-11-01	153	153	0	0	0	0	0	0	0	0	0	0	0	0	0	0	0	0	0	0	0	1	0	1	1	1	0	0	1	0	1	1	0	0	0	0	2.27	0	47
83	0		2010-01-01	2010-10-01	2010-01-01	273	0	0	0	0	0	0	0	0	1	0	0	0	0	0	0	0	0	0	0	0	1	0	0	0	0	0	0	0	0	1	1	0	0	0	0	2.38	0	44
53	0		2007-02-01	2010-01-01	2010-01-01	1065	1065	0	0	0	0	0	0	0	1	0	0	0	0	0	0	0	0	0	0	1	1	0	0	0	0	0	0	0	0	1	1	0	0	0	0	3.6	0	27
54	1		2004-03-01	2010-01-01	2010-01-01	2132	2132	0	0	0	0	0	0	0	1	0	0	0	0	0	1	1	1	1	0	0	0	0	1	1	0	0	0	0	0	1.2	1.2	0	0	0	1	2.3	0
72.411	1	1937-11-03	2010-03-15	2010-10-28	2010-10-28	227	227	0	0	0	0	0	0	0	0	0	0	0	0	0	0	0	0	0	0	0	0	0	1	0	0	0	0	0	0	1	1	0	0	0	0	2.23	0
72	1		2005-02-01	2008-11-01	2008-11-01	1369	1369	0	0	0	0	0	0	0	1	0	0	0	0	0	0	0	0	0	0	0	1	0	0	0	0	0	0	0	0	1	1	0	0	0	0	3.2	0	27
63	1		2009-08-01	2009-12-01	2009-12-01	122	122	0	0	1	1	1	0	1	1	2	0	100	80	0	1	1	1	1	0	1	0	0	0	1	0	0	0	0	1	2.2	2.4	0.2	0	1	1	2.1	0	37
83	0		2010-02-01	2011-01-25	2011-01-25	358	358	1	0	0	1	0	0	0	1	0	0	0	0	0	0	0	0	0	1	0	1	1	1	0	0	0	0	0	0	2.3	2	-0.3	0	0	1	2.17	0	39
80	0		2007-01-17	2008-02-15	2008-02-15	394	394	0	0	0	0	0	0	0	1	0	0	0	0	0	0	0	0	0	0	0	0	0	1	1	1	1	0	0	0	1	1	0	0		0	2.86792	0	53
73	0		2008-02-11	2010-04-12	2010-04-12	791	791	0	0	0	0	0	0	0	1	0	0	0	0	0	0	0	0	0	0	0	0	1	0	0	0	0	0	0	0	2.3	2.1	-0.2	0		1	1.6	1	41
42.7644	1	1966-02-05	2008-10-31	2008-11-10	2008-11-10	10	10	0	0	0	0	1	0	1	1	1	0	0	0	0	1	1	1	1	0	0	1	0	0	0	1	1	0	0	1	1.47	1.76	0.29	1	1	1	1.91304	1	23
68	0		2003-01-10	2005-09-10	2005-09-10	974	974	0	0	1	1	0	0	0	1	0	0	60	40	0	0	0	1	1	0	0	0	0	1	1	0	0	0	0	0	1.9	1.9	0	0	0	1	1.65	1	29
52.5918	0	1954-11-16	2007-06-07	2010-10-29	2010-10-29	1240	1240	0	0	0	0	0	0	0	0	0	0	0	0	0	0	0	0	0	0	0	0	1	0	0	0	0	0	0	0	1	1	0			0	2.71	0	28
70.8932	0	1939-05-20	2010-03-24	2011-10-28	2011-10-28	583	583	1	0	0	1	0	0	0	0	0	0	0	0	0	0	0	0	0	0	0	0	1	1	0	1	1	0	0	0	1	1	0	0	0	0	1.8	1	25
56	1		2004-07-23	2007-10-24	2007-10-24	1188	1188	0	0	0	0	0	0	0	1	0	0	0	0	0	0	0	0	0	0	0	0	0	0	0	0	0	0	0	0	1	1	0	0	0	0	2.88	0	25
76	0		2008-02-15	2009-06-16	2009-06-16	487	487	0	0	0	0	0	0	0	1	0	0	0	30	0	0	0	0	0	1	1	0	0	0	1	1	1	0	0	0	1.94	1.94	0	0	0	1	1.8	1	47
71	0	1934-07-24	2006-07-13	2007-10-17	2007-10-17	461	461	0	0	0	0	0	0	0	0	0	0	0	0	0	0	0	0	0	0	0	0	0	0	0	0	0	0	0	0	1	1	0		0	0	3.1	0	24.5
86	1		2010-07-01	2010-11-01	2010-11-01	123	123	0	0	0	0	0	0	0	0	0	0	0	0	0	0	0	0	0	0	0	0	0	1	0	0	0	0	0	0	1	1	0	0	0	0	2.5	0	30
47	0		2009-02-01	2010-11-15	2010-11-15	652	652	0	0	0	0	0	0	0	0	0	0	0	0	0	0	0	0	0	0	0	1	0	0	0	1	1	0	0	0	1	1	0	0	0	0	2.85	0	38
79	1		2003-01-01	2010-01-01	2010-01-01	2557	2557	0	0	0	0	0	0	0	0	0	0	0	0	1	0	1	0	1	0	0	0	0	1	1	0	0	0	0	0	1	1	0	0	0	0	2	1	22
69	0		2005-11-01	2010-01-01	2010-01-01	1522	1522	0	0	0	0	0	0	0	1	0	0	0	0	0	0	0	1	1	0	0	0	0	1	1	0	0	0	0	0	1	1	0	0	0	0	2.1	0	30
79	0		2003-11-28	2004-05-25	2004-05-25	179	179	0	0	0	0	1	0	1	1	1	0	0	0	0	0	0	0	0	0	0	1	1	1	1	1	0	1	1	1	1.19	1.25	0.06	0	0	1	1.8	1
66	0		2005-02-21	2008-05-14	2008-05-14	1178	1178	0	0	0	0	0	0	0	1	0	0	0	0	0	0	0	0	0	0	0	0	0	1	0	1	1	0	0	1	1	1.1	0.1	0	0	0	2.26	0	31
49.2877	1	1957-10-30	2007-01-31	2011-11-27	2011-11-27	1761	1761	0	0	0	0	0	0	0	0	0	0	0	0	0	1	1	0	1	0	0	1	0	1	1	0	0	0	0	0	1	1	0			0	3	0	30
56	0		2003-03-21	2008-04-06	2008-04-06	1843	1843	0	0	0	0	0	0	0	1	0	0	0	20	0	0	0	1	1	0	0	1	1	1	0	1	1	0	1	0	1.2	1.2	0	0	0	1	2.3	0	25
44	1		2004-07-23	2008-04-06	2008-04-06	1353	1353	0	0	0	0	0	0	0	1	0	0	0	0	0	0	0	0	0	0	0	0	0	0	0	0	0	0	0	0	1	1	0	0	0	0	2.88	0	25
43	1		2006-03-17	2008-05-09	2008-05-09	784	784	0	0	0	0	0	0	0	0	0	0	0	0	0	1	1	1	1	0	1	0	0	0	0	0	0	0	0	0	1	1	0	0	0	0	4.08	0	24
41	1		2006-02-27	2007-07-10	2007-07-10	498	498	0	0	0	0	1	0	1	1	0	0	0	0	0	0	0	1	1	0	0	1	0	0	1	1	1	1	0	0	1.7	1.7	0	0	0	1	2.23	0	22
52	1		2003-06-14	2007-10-10	2007-10-10	1579	1579	0	1	0	1	1	0	1	1	0	0	40	60	0	0	0	0	0	0	0	0	0	0	0	1	1	0	0	0	1.24	1.24	0	0	0	1	2	1	18
75.7205	0	1930-09-24	2006-05-26	2011-06-08	2011-06-08	1839	1839	0	0	0	0	0	0	0	0	0	0	0	0	0	0	0	0	0	0	0	0	0	1	1	0	0	0	0	0	1	1	0	0	0	0	2	1	24
57.7452	1	1949-10-28	2007-07-13	2010-10-21	2010-10-21	1196	1196	0	0	0	0	0	0	0	0	0	0	0	0	0	1	1	1	1	0	0	1	0	0	0	0	0	0	0	0	1	1	0			0	2.7	0	27
75.663	1	1931-11-23	2007-07-04	2010-11-11	2010-11-11	1226	1226	0	0	0	0	0	0	0	0	0	0	0	0	0	1	1	1	1	0	0	1	0	1	0	0	0	0	0	0	1	1	0			0	1.9	1	20
66	1		2006-10-01	2010-01-01	2010-01-01	1188	1188	0	0	0	0	0	0	0	1	0	0	0	0	0	0	0	0	0	0	0	0	1	1	1	0	0	0	0	0	1	1	0	0	0	0	3.2	0	23
70	1		2005-07-01	2005-10-07	2005-10-07	98	98	0	0	1	1	1	1	1	1	3	0	90	90	0	1	1	0	1	0	0	0	0	1	0	0	0	0	0	1	1	1.5	0.5	1	1	0	2.8	0
74	1	1933-02-19	2007-03-22	2007-10-17	2007-10-17	209	209	0	0	0	0	0	0	0	0	0	0	0	0	0	1	1	1	1	0	0	0	0	1	1	0	0	0	0	0	1.94	1.94	0	0	0	1	1.6	1	36.8
66.8685	1	1942-09-02	2009-06-29	2011-04-04	2011-04-04	644	644	0	0	0	0	0	0	0	1	1	0	50	75	0	0	0	0	1	0	0	1	0	1	1	1	1	0	0	0	1.29	1.29	0	0	0	1	2.07	0	43
84	1		2005-07-13	2007-10-03	2007-10-03	812	812	1	0	0	1	0	0	0	1	1	0	100	0	0	0	0	1	1	1	0	1	0	1	0	1	1	1	0	0	1	1	0	0	0	0	1.8	1
79.8548	0	1928-02-01	2007-11-20	2010-11-09	2010-11-09	1085	1085	0	0	0	0	0	0	0	0	0	0	0	0	0	0	0	0	0	0	0	0	0	1	1	0	0	0	0	0	1	1	0			0	2.12	0	33
63.1151	1	1945-04-17	2008-05-13	2010-10-25	2010-10-25	895	895	0	0	0	0	0	0	0	0	0	0	0	0	1	0	1	1	1	1	0	0	0	1	1	1	1	0	0	0	1.12	1.12	0			1	2.14	0	43
70.6137	0	1936-10-14	2007-05-09	2010-11-23	2010-11-23	1294	1294	0	0	0	0	0	0	0	0	0	0	0	0	0	0	0	0	0	0	1	0	0	1	1	0	0	0	0	0	1	1	0			0	2.32	0	28
70.6356	0	1936-09-03	2007-04-06	2010-11-15	2010-11-15	1319	1319	0	0	0	0	0	0	0	0	0	0	0	0	0	0	0	0	0	0	0	0	1	1	1	1	1	0	0	0	1	1	0			0	1.66	1	36
64.2795	0	1943-04-10	2007-07-05	2010-11-15	2010-11-15	1229	1229	0	0	0	0	0	0	0	0	0	0	0	0	0	0	0	0	0	0	0	0	0	1	0	0	0	0	0	0	1	1	0			0	1.89	1	27
82.5041	1	1925-06-16	2007-11-27	2010-11-04	2010-11-04	1073	1073	0	0	0	0	0	0	0	0	0	0	0	0	0	0	0	0	0	0	0	0	0	1	0	0	0	0	0	0	1	1	0			0	2.07	0	27
47.0904	1	1963-02-01	2010-02-22	2010-11-09	2010-11-09	260	260	0	0	0	0	0	0	0	0	0	0	0	0	0	0	0	0	0	0	0	1	0	1	0	1	0	1	0	0	1	1	0	0	0	0	3.32	0	31
77.7616	0	1931-08-21	2009-05-06	2010-10-28	2010-10-28	540	540	0	0	0	0	0	0	0	0	0	0	0	0	0	0	0	0	0	0	0	0	0	1	1	0	0	0	0	0	1	1	0	0	0	0	1.62	1
66.6192	1	1940-10-30	2007-05-28	2010-11-04	2010-11-04	1256	1256	0	0	0	0	0	0	0	0	0	0	0	0	0	0	0	0	0	0	0	0	0	1	0	0	0	0	0	0	1	1	0			0	2.68	0	24
79	1		2006-03-30	2006-03-31	2006-03-31	1	1	0	0	0	0	1	1	0	1	2	0	0	90	0	0	0	1	1	0	0	1	0	1	1	1	1	0	0	0	1	1	0	1	0	0	1.6	1
61.6959	1	1945-10-31	2007-06-27	2011-05-04	2011-05-04	1407	1407	0	0	0	0	0	0	0	0	0	0	0	0	0	0	0	0	0	0	0	0	0	1	0	1	1	0	0	0	1	1	0	0	0	0	2.04	0	25
78	0	1929-03-19	2007-04-26	2007-10-17	2007-10-17	174	174	0	0	0	0	0	0	0	0	0	0	0	0	0	0	0	0	0	0	0	0	1	1	1	1	0	1	0	0	1	1	0	0	0	0	2.05	0	35
47.2521	1	1963-03-08	2010-05-27	2010-10-25	2010-10-25	151	151	0	0	0	0	0	0	0	0	0	0	0	0	0	0	0	0	0	0	1	0	1	1	0	1	1	0	0	0	1	1	0	0	0	0	2.12	0	25
81.3699	0	1927-02-18	2008-06-12	2010-11-15	2010-11-15	886	886	0	0	0	0	0	0	0	0	0	0	0	0	0	0	0	0	0	0	1	0	0	1	0	0	0	0	0	0	1	1	0			0	2.31	0	26
54	1		2008-02-27	2008-11-14	2008-11-14	261	261	0	0	0	0	0	0	0	1	0	0	0	0	0	0	0	0	0	0	0	0	1	1	0	0	0	0	0	0	1	1	0	0	0	0	2.258	0	70
46.7616	1	1960-05-23	2007-02-14	2008-10-01	2008-10-01	595	595	0	0	0	0	0	0	0	0	0	0	0	0	0	0	0	0	0	0	0	0	0	0	0	0	0	0	0	0	1	1	0			0	4.13	0	23
77.9644	0	1930-02-09	2008-01-08	2010-11-02	2010-11-02	1029	1029	0	0	0	0	0	0	0	0	0	0	0	0	0	0	0	0	0	0	0	0	0	1	0	0	0	0	0	0	1	1	0			0	2.46	0	26
79	1		2010-07-01	2010-11-01	2010-11-01	123	123	0	0	0	0	0	0	0	1	0	0	60	0	0	1	1	1	1	0	0	1	0	1	1	0	0	0	0	0	1	1	0	0	0	0	2.5	0	30
69	0		2007-11-01	2007-11-02	2007-11-02	1	1	0	0	1	1	0	0	0	1	2	0	0	90	0	0	0	0	0	0	0	0	0	1	1	0	0	0	0	1	1	1.4	0.4	0	1	0	2	1	35
77	1		2007-03-01	2009-11-01	2009-11-01	976	976	0	0	0	0	1	0	1	0	0	0	0	0	0	0	0	0	0	0	0	0	0	1	0	0	0	0	0	0	1	1	0	0	0	0	2.1	0	38
42	0		2005-04-01	2010-01-01	2010-01-01	1736	1736	0	0	0	0	0	0	0	1	1	0	0	95	0	1	1	1	1	0	1	1	0	0	1	0	0	0	0	1	1.25	1.4	0.15	0	0	1	2.3	0	28
75	0		2007-07-01	2010-01-01	2010-01-01	915	915	0	0	0	0	0	0	0	0	0	0	0	0	0	0	0	0	0	0	0	0	0	1	0	0	0	0	0	0	1	1	0	0	0	0	2.3	0	36
57	1		2008-12-01	2009-01-01	2009-01-01	31	31	0	0	1	1	1	0	1	1	1	0	0	70	0	1	1	0	1	0	0	1	0	1	1	1	0	0	1	1	1	1.2	0.2	0	0	0	2.85	0	40
60.7479	0	1945-03-19	2005-12-02	2011-03-05	2011-03-05	1919	1919	0	0	0	0	0	0	0	0	0	0	0	0	0	0	0	0	0	0	1	0	0	1	1	1	1	1	0	0	1	1	0			0	2.77	0	35
66	1		2006-01-30	2006-03-26	2006-03-26	55	55	1	0	0	1	0	0	0	1	2	0	80	60	0	0	0	0	0	0	1	1	0	1	1	1	1	0	0	1	1.25	1.5	0.25	1	1	1	1.2	1
74	0		2006-03-06	2008-04-13	2008-04-13	769	769	0	0	0	0	0	0	0	0	0	0	0	0	0	0	0	1	1	0	0	0	0	0	1	1	1	0	1	0	1	1	0	0	0	0	2.79	0	24
59	0		2010-04-01	2010-11-01	2010-11-01	214	214	0	0	0	0	0	0	0	0	0	0	0	0	0	0	0	0	0	0	0	0	0	1	0	0	0	0	0	0	1	1	0	0	0	0	4.46	0	39
68	0		2006-02-20	2008-04-19	2008-04-19	789	789	0	0	0	0	0	0	0	0	0	0	0	0	0	0	0	1	1	0	1	0	0	1	1	1	1	0	0	0	1	1	0	0	0	0	2.83	0	30
62.263	1	1946-09-12	2008-12-01	2011-03-15	2011-03-15	834	90	0	0	0	0	0	0	0	0	0	0	0	0	0	1	1	1	1	0	0	1	1	1	1	0	0	0	0	0	1.94	1.94	0	0	0	1	1.59091	1	44
84	1		2009-07-01	2010-11-15	2010-11-15	502	502	0	0	0	0	0	0	0	1	0	0	0	0	0	1	1	1	1	0	0	1	0	0	1	0	0	0	0	0	1	1	0	0	0	0	3	0	47
34	1		2003-04-09	2008-12-05	2008-12-05	2067	2067	0	0	0	0	0	0	0	1	0	0	0	0	0	0	0	0	0	0	0	0	0	0	0	0	0	0	0	0	1	1	0	0	0	0	2.15	0	32
76	0		2003-05-07	2008-01-08	2008-01-08	1707	1707	1	0	0	1	0	0	0	1	0	0	20	0	0	1	1	0	1	0	0	0	0	1	1	0	0	0	0	0	1	1	0	0	0	0	2.5	0	33
65.7781	1	1941-04-12	2007-01-05	2008-09-22	2008-09-22	626	626	0	0	0	0	0	0	0	0	0	0	0	0	1	0	1	0	1	0	0	0	0	1	1	0	0	0	0	0	1.12	1.12	0			1	2.7	0	20
73	0		2004-10-11	2008-06-13	2008-06-13	1341	1341	0	0	0	0	0	0	0	1	0	0	0	0	0	0	0	1	1	0	0	0	0	1	1	1	1	1	1	0	1.2	1.2	0	0	0	1	2.07	0	30
67	1	1938-10-08	2005-06-21	2008-11-21	2008-11-21	1249	1249	0	0	0	0	0	0	0	0	0	0	0	0	0	0	0	0	0	0	0	1	0	0	1	0	0	0	0	0	1	1	0	0	0	0	2.2	0	22.5
70	0		2006-07-27	2008-05-18	2008-05-18	661	661	0	0	0	0	0	0	0	0	0	0	0	0	0	0	0	0	0	0	0	0	0	1	1	1	1	0	0	0	1	1	0	0	0	0	2.74	0	31
76	1		2008-06-06	2009-05-18	2009-05-18	346	346	0	0	1	1	0	0	0	1	0	0	65	0	0	0	0	0	0	1	0	0	1	0	0	0	0	0	0	0	1.1	1.1	0	0	0	1	2.4	0	39
52	1		2003-03-21	2008-05-13	2004-04-21	397	397	0	1	0	1	0	0	0	1	2	0	100	99	0	1	1	1	1	0	1	1	1	0	1	1	1	1	1	1	1.6	1.65	0.05	0	0	1	2.1	0	30
57	1		2003-12-29	2004-04-21	2004-04-21	114	114	0	0	0	0	0	0	0	1	0	0	0	30	0	0	0	1	1	0	1	0	0	1	1	1	1	0	1	0	1.8	1.72	-0.08	0	0	1	2.48	0	28
45.5397	1	1965-06-20	2010-12-23	2010-12-27	2010-12-27	4	4	0	0	0	0	1	0	1	1	2	0	100	50	0	0	0	0	0	0	0	0	0	1	1	1	0	0	0	0	1	1	0	1	1	0	1.73	1	36
71	1		2005-10-01	2010-01-01	2010-01-01	1553	1553	0	0	0	0	0	0	0	0	0	0	0	0	0	0	0	0	0	0	0	1	0	1	1	0	0	0	0	0	1	1	0	0	0	0	2	1	20
72	0		2008-04-01	2010-01-01	2010-01-01	640	640	0	0	0	0	0	0	0	0	0	0	0	0	0	0	0	1	1	0	1	0	0	1	0	0	0	0	0	0	1.2	1	-0.2	0	0	1	2.2	0	43
78	0		2010-09-01	2010-12-01	2010-12-01	91	91	0	0	0	0	0	0	0	1	0	40	0	60	0	0	0	1	1	0	0	0	0	0	1	0	0	0	0	0	1	1	0	0	0	0	2.8	0	32
63	1		2005-06-08	2011-07-28	2011-05-06	2241	2158	0	0	1	1	0	0	0	1	3	0	90	90	1	0	1	1	1	0	1	1	1	0	1	1	0	1	0	1	1.18	1.2	0.02	0	0	1	3.2	0
63	0		2002-12-04	2008-05-13	2008-05-13	1987	1987	0	0	0	0	0	0	0	1	0	0	0	0	0	0	0	0	0	0	0	1	1	0	1	0	0	0	0	0	1	1	0	1	1	0	2.13	0	23
59	0		2004-03-08	2007-02-09	2007-02-09	1068	1068	0	0	0	0	0	0	0	1	0	0	0	0	0	0	0	0	0	0	0	0	1	0	0	0	0	0	0	0	1	1	0	1	0	0	3.07	0	28
45	0		2006-10-12	2007-06-17	2007-06-17	248	248	0	0	0	0	0	0	0	0	0	0	0	0	0	0	0	0	0	0	0	0	1	1	1	0	0	0	0	0	1	1	0	0	0	0	2.93	0	30
82.2658	0	1925-02-27	2007-05-15	2008-02-22	2008-02-22	283	283	0	0	0	0	1	0	1	0	0	0	0	0	0	0	0	0	0	0	0	0	0	1	1	0	0	0	0	0	1	1	0			0	1.4	1	57
67	1		2009-05-01	2010-11-15	2010-11-15	563	563	0	0	0	0	0	0	0	1	0	0	0	0	0	1	1	0	1	0	0	1	1	1	0	0	0	0	0	0	1	1	0	0	0	0	2	1	60
72	0		2009-09-01	2010-01-01	2010-01-01	122	122	0	0	0	0	0	0	0	1	0	0	0	60	0	1	1	0	1	0	0	0	1	1	1	0	0	0	0	0	1	1	0	0	0	0	2.1	0	67
68	0		2005-01-17	2008-11-01	2008-11-01	1384	1384	0	0	0	0	0	0	0	0	0	0	0	0	0	0	0	0	0	0	0	0	0	1	0	0	0	0	0	0	1	1	0	0	0	0	2.3	0	26
69	0		2007-03-01	2010-01-01	2010-01-01	1037	1037	0	0	0	0	0	0	0	0	0	0	0	0	0	0	0	0	0	0	1	0	0	1	1	0	0	0	0	0	1	1	0	0	0	0	2.9	0	24
55	1		2009-10-01	2010-11-15	2010-11-15	410	410	0	0	0	0	0	0	0	1	0	0	0	40	0	1	1	1	1	0	0	0	0	1	1	0	0	0	0	0	2	2	0	0	0	1	2.6	0	24
69	1		2009-04-01	2009-06-01	2009-06-01	61	61	0	0	1	1	1	1	0	1	3	30	100	100	0	0	0	0	0	0	0	1	0	0	1	0	0	0	0	1	1	1.4	0.4	1	0	0	1.5	1	54
65	1		2006-06-01	2008-11-01	2008-11-01	884	884	0	0	0	0	0	0	0	1	2	30	100	100	0	0	0	0	0	0	1	0	0	1	1	0	0	0	0	1	1	1.3	0.3	1	1	0	2.1	0	28
63	1		2005-11-01	2010-01-01	2010-01-01	1522	1522	0	0	0	0	0	0	0	1	1	0	100	30	0	1	1	0	1	0	0	0	0	1	1	0	0	0	0	1	1	1.6	0.6	1	1	0	2.5	0	22
77	1		2008-07-01	2010-01-01	2010-01-01	549	549	0	0	0	0	0	0	0	0	0	0	0	0	0	0	0	0	0	0	0	0	0	1	0	0	0	0	0	0	1	1	0	0	0	0	2.1	0	61
73	1		2003-06-27	2004-06-28	2004-06-28	367	367	0	0	1	1	0	0	0	1	1	0	90	60	1	0	1	0	1	0	1	0	0	1	0	1	0	1	0	0	1.19	1.19	0	1	0	1	2	1	26
63	1		2004-10-06	2005-05-06	2005-05-06	212	212	0	0	1	1	0	0	0	1	1	0	70	50	1	0	1	0	1	0	1	0	0	0	1	1	0	1	1	0	1.25	1.25	0	1	0	1	2.03	0	36
75.5096	1	1932-07-31	2008-01-15	2010-10-21	2010-10-21	1010	1010	0	0	0	0	0	0	0	0	0	0	0	0	0	1	1	1	1	0	0	0	0	0	0	0	0	0	0	0	1.25	1.25	0			1	2	1	26
71.611	1	1938-07-11	2010-02-01	2011-03-16	2011-03-16	408	408	0	0	0	0	0	0	0	1	3	0	100	100	1	0	1	1	1	0	1	0	1	1	0	1	1	0	1	0	1.35	1.35	0	0	0	1	1.7	1	22
69	1		2006-06-09	2008-05-09	2008-05-09	700	700	0	0	0	0	0	0	0	1	3	0	70	70	0	1	1	0	1	0	0	0	1	1	1	1	1	0	0	0	1	1	0	0	0	0	2.93	0	45
69	0		2006-11-17	2010-01-01	2010-01-01	1141	1141	0	0	0	0	0	0	0	1	0	0	0	0	0	0	0	0	0	0	0	0	1	1	1	0	0	0	0	1	1	1.4	0.4	1	1	0	2.1	0	20
75	1		2009-06-01	2010-11-15	2010-11-15	532	532	0	0	0	0	0	0	0	0	0	0	0	0	0	0	0	0	0	0	0	1	1	1	1	0	0	0	0	0	1	1	0	0	0	0	2.1	0	35
72	1	1934-10-13	2006-05-03	2007-11-14	2007-11-14	560	560	0	0	0	0	0	0	0	0	0	0	0	0	0	0	0	0	0	0	0	1	0	1	1	1	1	0	0	0	1	1	0	0	0	0	3	0	19
73	1		2007-02-15	2008-10-14	2008-10-14	607	607	0	0	0	0	0	0	0	1	0	0	30	0	0	1	1	0	1	0	0	0	0	1	0	1	1	0	0	0	1	1	0	0	0	0	2.57	0	27
64.3753	0	1944-10-28	2009-02-26	2010-10-21	2010-10-21	602	602	0	0	0	0	0	0	0	0	0	0	0	0	0	0	0	0	0	0	0	1	0	1	1	1	1	0	0	0	1.37	1.37	0	0	0	1	2.43	0	26
75.9205	0	1932-09-19	2008-08-02	2010-11-09	2010-11-09	829	829	0	0	0	0	0	0	0	1	0	0	0	0	0	1	1	1	1	0	0	1	0	0	0	0	0	0	0	0	1.12	1.12	0			1	2.27	0	22
73	1		2004-10-22	2004-11-26	2004-11-26	35	35	0	0	0	0	1	0	1	1	1	0	0	90	0	0	0	0	0	0	0	0	1	1	1	1	1	1	1	1	1.18	1.25	0.07	0	0	1	3.3	0	33
50	1		2006-06-20	2008-09-08	2008-09-08	811	811	0	0	0	0	0	0	0	0	0	0	0	0	0	0	0	0	0	1	0	0	1	1	0	1	1	1	0	0	1	1	0	0	0	0	2.59	0	74
76	0		2007-05-16	2008-11-20	2008-11-20	554	554	0	0	0	0	0	0	0	1	0	0	0	0	0	0	0	0	0	0	0	0	1	1	1	1	1	0	0	0	1	1	0	0		0	2.5	0	32
56.5014	0	1950-05-23	2006-11-08	2006-11-16	2006-11-12	4	4	0	1	0	1	1	0	1	1	1	0	0	0	0	0	0	0	0	0	0	1	0	1	0	0	0	0	0	1	1	1.37	0.37			0	1.5	1	40
64	0		2007-11-01	2010-01-01	2010-01-01	792	792	0	0	0	0	0	0	0	0	0	0	0	0	0	0	0	0	0	0	1	1	0	1	0	0	0	0	0	0	1	1	0	0	0	0	2.1	0	34
71	1	1936-03-21	2007-03-21	2007-10-17	2007-10-17	210	210	0	0	0	0	0	0	0	0	0	0	0	0	0	1	1	0	1	0	1	0	0	1	0	1	0	1	0	0	1	1	0	0	0	0	2.34	0	34.3
70	1		2010-04-01	2010-10-01	2010-10-01	183	183	0	0	0	0	0	0	0	0	0	0	0	0	0	1	1	1	1	0	0	1	0	1	1	0	0	0	0	0	1.6	1.4	-0.2	0	0	1	3.34	0	38
59	0		2006-04-27	2008-05-13	2008-05-13	747	747	0	0	0	0	0	0	0	1	0	0	0	0	0	0	0	0	0	1	0	0	0	1	0	1	1	0	0	0	1	1	0	0	0	0	2.46	0	26
57	1	1948-07-03	2006-06-15	2007-10-17	2007-10-17	489	489	0	0	0	0	0	0	0	0	0	0	0	0	0	1	1	1	1	0	0	0	0	1	1	1	1	0	0	0	1.3	1	-0.3	0	0	1	2.7	0	21.6
79	1		2003-11-27	2008-06-13	2008-06-13	1660	1660	0	0	0	0	0	0	0	1	0	0	0	40	1	0	1	1	1	0	0	1	0	1	1	1	1	0	1	0	1.25	1.18	-0.07	0	0	1	2.1	0	28
86	1		2009-06-01	2011-03-01	2011-03-01	638	638	0	0	0	0	0	0	0	1	2	0	80	100	0	0	0	0	0	1	0	0	1	1	0	1	0	1	1	1	1.1	1.3	0.2	0	0	1	2.6	0	28
60	1		2010-02-01	2011-06-10	2011-06-10	494	494	0	0	0	0	0	0	0	0	0	0	0	0	0	0	0	0	0	1	0	0	0	0	0	0	0	0	0	0	1	1	0	0	0	0	2.9	0	35
67	1		2007-01-26	2008-02-05	2008-02-05	375	375	0	0	0	0	0	0	0	0	0	0	0	0	0	0	0	0	0	0	1	0	0	1	1	0	0	0	0	0	1	1	0	0		0	2.78571	0	28
77	1		2006-05-01	2010-01-01	2010-01-01	1341	1341	0	0	0	0	0	0	0	1	0	0	50	50	0	0	0	0	0	0	1	0	0	1	1	0	0	0	0	1	1	1.2	0.2	1	0	0	1.6	1	21
80	1		2009-11-01	2009-12-01	2009-12-01	30	30	0	0	0	0	0	0	0	1	0	20	30	30	0	0	0	0	0	0	0	1	0	1	0	0	0	0	0	0	1	1	0	0	0	0	1.95	1	41
49	0		2010-06-01	2010-11-01	2010-11-01	153	153	0	0	0	0	0	0	0	0	0	0	0	0	0	0	0	0	0	0	1	1	0	0	0	0	0	0	0	0	1	1	0	0	0	0	4	0	31
66	1		2009-03-01	2010-11-15	2010-11-15	624	624	0	0	0	0	0	0	0	1	0	0	0	0	0	1	1	0	1	0	1	0	1	0	1	0	0	0	0	0	1	1	0	0	0	0	3.6	0	29
67	0		2006-05-01	2010-01-01	2010-01-01	1341	1341	0	0	0	0	0	0	0	0	0	0	0	0	0	0	0	0	0	0	1	1	0	1	0	0	0	0	0	0	1	1	0	0	0	0	3	0	26
55	0		2004-12-01	2010-01-01	2010-01-01	1857	1857	0	0	0	0	0	0	0	1	0	0	0	0	0	0	0	0	0	0	0	0	0	1	0	0	0	0	0	0	1	1	0	0	0	0	2.7	0	17
64.8712	0	1943-07-01	2008-04-28	2010-11-16	2010-11-16	932	932	0	0	0	0	0	0	0	0	0	0	0	0	0	0	0	0	0	0	0	1	0	1	1	1	1	0	0	0	1	1	0			0	2.17	0	24
76.9288	1	1933-05-22	2010-04-07	2011-11-27	2011-11-27	599	599	0	0	0	0	0	0	0	0	0	0	0	0	0	0	0	0	0	0	0	0	0	1	1	1	1	0	0	0	1	1	0	0	0	0	2.21	0	35
57	1		2006-05-01	2010-01-01	2010-01-01	1341	1341	0	0	0	0	0	0	0	1	1	0	75	0	0	0	0	1	1	0	1	1	0	1	1	0	0	0	0	1	1.1	1.2	0.1	1	1	1	2.3	0	19
61	1		2010-07-01	2010-11-01	2010-11-01	123	123	0	0	0	0	0	0	0	1	1	0	75	0	0	1	1	1	1	0	0	0	0	0	0	0	0	0	0	0	1	1	0	0	0	0	2.23	0	39
80	1		2008-09-18	2009-06-17	2009-06-17	272	272	1	0	0	1	0	0	0	1	2	20	70	80	0	0	0	0	0	1	0	0	1	1	1	1	1	1	1	1	2	2.2	0.2	0	0	1	1.3	1	97
76	1		2007-04-16	2007-11-18	2007-11-18	216	216	0	0	1	1	0	0	0	1	3	0	100	75	0	0	0	0	0	0	1	0	0	1	0	0	0	0	0	0	1.25	1.1	-0.15	0	0	1	4.26471	0	34
70.9945	1	1935-11-29	2006-11-09	2009-05-12	2009-05-12	915	915	0	0	0	0	0	0	0	1	0	0	0	0	1	0	1	1	1	0	0	0	1	1	1	1	1	1	0	0	1	1	0	0	0	0	2.12	0	25
75	0		2004-05-23	2007-06-24	2007-06-24	1127	1127	0	0	0	0	0	0	0	1	0	0	0	0	0	0	0	0	0	0	0	1	0	1	0	0	0	0	0	0	1	1	0	0	0	0	2.1	0	25
37	1		2007-05-21	2008-12-02	2008-12-02	561	561	0	0	0	0	0	0	0	1	0	0	0	0	0	0	0	0	0	0	0	0	0	0	0	0	0	0	0	0	1	1	0	1		0	1.89744	1	39
81	0		2003-01-27	2005-04-27	2005-04-27	821	821	0	0	1	1	0	0	0	1	0	0	0	0	0	1	1	1	1	0	0	0	0	1	1	1	1	0	1	1	1.25	1.32	0.07	0	0	1	1.77	1	35
77	0		2002-10-03	2003-02-03	2003-02-03	123	123	0	0	0	0	1	1	0	1	2	0	50	90	1	0	1	0	1	0	1	1	1	0	1	0	0	0	0	1	1	1.2	0.2	1	1	0	1.3	1	42
79	0		2003-10-22	2007-09-23	2007-09-23	1432	1432	0	0	0	0	0	0	0	1	0	0	0	0	0	0	0	0	0	0	0	0	0	1	1	1	0	1	0	0	1	1	0	0	0	0	3.3	0	35
66	1		2010-01-01	2010-11-01	2010-11-01	304	304	0	0	0	0	0	0	0	0	0	0	0	0	0	0	0	0	0	0	0	0	1	0	1	0	0	0	0	0	1	1	0	0	0	0	3.25	0	27
60.0877	1	1947-11-06	2007-11-23	2011-11-27	2011-11-27	1465	1465	0	0	0	0	0	0	0	0	0	0	0	0	0	0	0	0	0	0	1	0	0	1	1	0	0	0	0	0	1	1	0			0	2.45	0	42
55	1	1950-01-15	2005-12-29	2007-10-17	2007-10-17	657	657	0	0	0	0	0	0	0	0	0	0	0	0	0	1	1	1	1	0	0	0	1	1	0	0	0	0	0	0	2.12	1.88	-0.24	0	0	1	2.7	0	31.6
56.5151	0	1950-06-07	2006-11-28	2008-11-04	2008-11-04	707	707	0	0	0	0	0	0	0	0	0	0	0	0	0	0	0	1	1	0	0	1	0	1	0	0	0	0	0	0	1	1	0			0	1.9	1	58
67.2274	0	1942-10-17	2009-12-22	2010-10-28	2010-10-28	310	310	0	0	0	0	0	0	0	0	0	0	0	0	0	0	0	0	0	0	1	0	0	0	1	0	0	0	0	0	1	1	0	0	0	0	2.29	0
72.7616	0	1934-08-16	2007-05-03	2008-12-20	2008-12-20	597	597	0	0	0	0	1	0	1	0	0	0	0	0	0	0	0	0	0	0	0	0	1	1	1	0	0	0	0	0	1	1	0			0	2.33	0	30
56	0		2006-09-01	2010-01-01	2010-01-01	1218	1218	0	0	0	0	0	0	0	0	0	0	0	0	0	0	0	0	0	0	1	0	0	1	0	0	0	0	0	0	1	1	0	0	0	0	2.4	0	21
81	1	1926-05-16	2007-03-14	2007-06-28	2007-06-28	106	106	0	0	0	0	1	0	1	0	0	0	0	0	0	0	0	0	0	0	0	0	0	0	0	1	1	0	1	0	1.17	1.17	0	0	0	1	1.46	1	41
72.3808	0	1937-07-22	2009-11-20	2009-11-30	2009-11-30	10	10	0	0	0	0	1	0	1	1	0	0	0	0	1	0	1	0	1	0	0	0	0	0	0	1	1	0	0	0	1.65	1.65	0	0	0	1	1.72	1	42
76.2986	0	1932-07-05	2008-10-03	2010-04-09	2010-04-09	553	553	0	0	0	0	0	0	0	0	0	0	0	0	1	0	1	1	1	0	1	1	1	1	1	1	1	1	0	0	1	1	0	0	0	0	1.5	1	40
77.4904	0	1930-12-29	2008-06-06	2010-11-04	2010-11-04	881	881	0	0	0	0	0	0	0	1	3	50	100	0	0	0	0	1	1	0	0	0	0	1	1	0	0	0	0	0	1.5	1.5	0			1	1.38	1	58
86	1		2006-10-11	2008-06-13	2008-06-13	611	611	0	0	0	0	0	0	0	1	0	0	0	0	0	0	0	0	0	0	1	0	0	1	0	1	1	0	0	0	1	1	0	0	0	0	2.78	0	55
82	1		2005-05-04	2005-10-13	2005-10-13	162	162	0	0	0	0	1	1	0	1	2	0	80	20	0	0	0	0	0	0	0	0	0	0	0	1	1	0	0	1	1	1.3	0.3	1	1	0	1.5	1	28
79	0		2007-10-18	2008-01-26	2008-01-26	100	100	0	0	0	0	1	1	0	1	0	0	0	40	0	1	1	0	1	0	0	0	0	0	0	1	0	1	0	0	1	1	0	0	0	0	2.4	0	26
56	1		2004-10-07	2004-12-07	2004-12-07	61	61	1	0	0	1	0	0	0	1	3	0	80	90	0	1	1	1	1	0	1	0	0	0	1	1	1	0	1	1	1.6	1.72	0.12	1	1	1	1.34	1	50
69.4548	1	1938-04-30	2007-09-26	2008-07-10	2008-07-10	288	288	0	0	0	0	1	0	1	0	0	0	0	0	0	0	0	0	0	0	0	0	1	0	0	0	0	0	0	0	1	1	0			0	1.68	1	38
61.3808	1	1947-07-19	2008-11-19	2008-11-20	2008-11-20	1	1	0	0	0	0	1	0	1	1	2	0	0	90	0	1	1	0	1	0	1	0	0	1	0	1	1	0	0	0	1	1	0	0	1	0	1.78	1	48
73	1		2005-03-19	2008-10-15	2008-10-15	1306	1306	0	0	0	0	0	0	0	1	1	0	100	0	0	0	0	0	0	0	0	1	0	1	0	1	1	0	0	0	1.18	1.18	0	0	0	1	2.83	0	30
48	1		2009-06-01	2010-11-15	2010-11-15	532	532	0	0	0	0	0	0	0	1	0	0	0	0	0	0	0	1	1	0	0	0	0	1	1	0	0	0	0	0	1	1	0	0	0	0	2.55	0	61
51.6849	1	1957-03-02	2008-10-25	2010-10-25	2010-10-26	731	731	0	0	0	0	0	0	0	0	0	0	0	0	1	0	1	1	1	0	1	0	0	0	1	1	1	0	0	0	1.18	1.18	0			1	2.11	0	27
68.7918	1	1937-08-27	2006-05-26	2010-11-23	2010-11-23	1642	1642	0	0	0	0	0	0	0	0	0	0	0	0	1	0	1	0	1	0	0	0	0	1	0	0	0	0	0	0	1.75	1.75	0			1	2.33	0	24
71	1		2008-04-01	2008-05-01	2008-05-01	30	30	0	0	0	0	1	1	0	1	3	0	80	80	0	0	0	0	0	0	0	0	1	1	0	0	0	0	0	1	1	1.5	0.5	1	1	0	1.5	1	24
83	1		2007-02-01	2007-08-12	2007-08-14	194	194	0	0	0	0	1	0	1	1	1	40	0	0	0	0	0	0	0	0	0	0	0	0	1	1	1	0	0	1	1.1	1.2	0.1	1		1	1.3	1	106
73	0		2003-03-24	2008-02-14	2008-02-14	1788	1788	0	0	0	0	0	0	0	1	0	0	0	0	0	0	0	0	0	1	0	1	0	0	0	1	1	0	0	0	1.8	1.76	-0.04	0	0	1	1.6	1	36
77.737	0	1931-09-13	2009-05-20	2010-10-21	2010-10-21	519	519	0	0	0	0	0	0	0	0	0	0	0	0	0	1	1	0	1	0	0	0	0	1	1	0	0	0	0	0	1	1	0	0	0	0	2.34	0	29
59	1		2004-09-20	2004-11-20	2004-11-20	61	61	0	0	0	0	1	0	1	1	2	0	99	50	0	1	1	1	1	1	0	0	1	0	1	1	0	1	1	1	1.3	1.4	0.1	0	0	1	1.42	1	33
71	1		2010-01-01	2010-06-01	2010-06-01	151	151	0	0	1	1	1	1	0	1	3	0	80	80	0	0	0	1	1	0	0	1	1	1	0	0	0	0	0	1	2.3	2.6	0.3	1	0	1	1.2	1	40
61	1		2004-10-30	2004-11-30	2004-11-30	31	31	0	0	1	1	1	0	1	1	1	0	0	75	0	1	1	1	1	0	1	1	0	1	1	0	0	0	0	1	1.1	1.3	0.2	1	1	1	2.8	0	20
54	0		2010-07-01	2010-11-01	2010-11-01	123	123	0	0	0	0	0	0	0	0	0	0	0	0	0	0	0	0	0	0	1	1	0	0	1	1	1	0	1	0	1	1	0	0	0	0	2.8	0	29
56	1		2009-07-01	2010-01-01	2010-01-01	184	184	0	0	0	0	0	0	0	0	0	0	0	0	0	0	0	0	0	0	1	1	0	1	0	0	0	0	0	0	1	1	0	0	0	0	2	1	23
61	1		2008-02-01	2011-06-10	2011-06-10	1225	1225	0	0	0	0	0	0	0	1	0	0	0	0	0	0	0	0	0	1	1	0	0	0	1	0	0	0	0	0	1.1	1	-0.1	0	0	1	3.8	0	38
69	1		2003-11-01	2008-11-01	2008-11-01	1827	1827	0	0	0	0	0	0	0	1	0	0	0	0	0	0	0	0	0	0	0	0	0	0	0	0	0	0	0	0	1	1	0	0	0	0	4	0	25
87	1		2007-04-01	2009-01-01	2009-01-01	641	641	1	0	0	1	0	0	0	0	0	0	0	0	0	0	0	0	0	1	0	0	0	1	1	0	0	0	0	0	1.1	1	-0.1	0	0	1	3	0	30
76	1		2004-09-16	2008-06-13	2008-06-13	1366	1366	0	0	0	0	0	0	0	1	0	0	0	0	0	0	0	0	0	0	0	1	1	1	1	1	1	1	0	1	1.3	1.32	0.02	0	0	1	2.3	0	34
68	1		2006-01-25	2008-06-10	2008-06-10	867	867	0	0	0	0	0	0	0	0	0	0	0	0	0	0	0	0	0	0	0	1	0	1	1	0	0	0	0	0	1	1	0	0	0	0	3.17	0	29
82	1		2010-03-01	2010-04-01	2010-04-01	31	31	0	0	1	1	0	0	0	1	0	0	40	0	0	1	1	1	1	0	0	0	0	1	0	0	0	0	0	0	1	1	0	0	0	0	1.5	1	40
64.6055	0	1945-06-06	2009-12-28	2009-12-29	2009-12-29	1	1	0	0	0	0	0	0	0	1	1	0	60	40	0	0	0	0	0	0	0	0	1	1	1	0	0	0	0	1	1.31	1.68	0.37	1	1	1	1.33	1	15
66	1		2009-09-14	2010-11-21	2010-11-21	433	433	0	0	0	0	0	0	0	1	0	0	0	50	0	0	0	0	0	0	1	0	1	1	1	1	1	0	0	0	1.1	1.1	0	0	0	1	1.64	1	32
53	0		2003-03-02	2006-09-03	2006-09-03	1281	1281	0	0	0	0	0	0	0	1	0	0	0	0	0	0	0	0	0	0	0	0	0	0	1	0	0	0	0	0	1	1	0	0	0	0	3.2	0	24
48	0		2002-02-11	2004-10-12	2004-10-12	974	974	0	0	0	0	0	0	0	1	0	0	0	0	0	0	0	0	0	0	0	1	0	0	0	0	0	0	0	0	1	1	0	0	0	0	2.78	0	21
58	1		2007-05-11	2007-08-06	2007-08-06	87	87	0	0	0	0	1	1	0	1	2	20	0	90	0	0	0	0	0	0	0	0	0	1	1	1	1	0	0	1	1	1.5	0.5	1		0	1.11111	1	78
61	0		2004-03-04	2008-04-06	2008-04-06	1494	1494	0	0	0	0	0	0	0	1	0	0	0	0	0	0	0	0	0	0	0	0	0	1	1	1	1	1	0	0	1	1	0	0	0	0	3.11	0	37
66	0		2007-11-23	2008-12-24	2008-12-24	397	397	0	0	0	0	0	0	0	1	0	0	0	0	0	0	0	0	0	0	1	0	0	0	0	0	0	0	0	0	1	1	0	0	1	0	2.71	0	31
66	1		2006-11-07	2007-11-09	2007-11-09	367	367	0	0	0	0	0	0	0	0	0	0	0	0	0	0	0	0	0	0	0	0	0	1	0	1	0	1	0	0	1	1	0	0	0	0	2.8	0	25
59	0		2006-06-05	2008-05-08	2008-05-08	703	703	0	0	0	0	0	0	0	0	0	0	0	0	0	0	0	1	1	0	0	0	0	1	1	1	0	1	1	0	1	1	0	0	0	0	3	0	30
58	0		2010-02-01	2010-11-01	2010-11-01	273	273	0	0	0	0	0	0	0	0	0	0	0	0	0	0	0	0	0	0	0	1	1	0	1	0	0	0	0	0	1	0	0	0	0	0	4.65	0	40
81	1		2007-02-01	2009-06-01	2009-06-01	851	851	1	0	0	1	0	0	0	0	0	0	0	0	0	0	0	0	0	0	0	0	0	1	0	0	0	0	0	0	1	1	0	0	0	0	2.1	0	26
71	0		2008-05-01	2010-01-01	2010-01-01	610	610	0	0	0	0	0	0	0	1	0	0	0	0	0	0	0	0	0	0	1	0	0	1	1	0	0	0	0	0	1	1	0	0	0	0	2.2	0	22
75	1		2007-10-01	2008-11-15	2008-11-15	411	411	0	0	0	0	0	0	0	0	0	0	0	0	0	0	0	0	0	0	0	1	0	1	0	0	0	0	0	1	2	2.2	0.2	1	0	1	2.4	0	65
70.8055	1	1936-07-30	2007-05-03	2008-03-10	2008-03-10	312	312	0	0	0	0	1	0	1	0	0	0	0	0	1	0	1	1	1	0	1	0	0	1	1	0	0	0	0	0	1.25	1.25	0			1	2.22	0	27
62.1753	1	1945-10-30	2007-12-18	2010-10-21	2010-10-21	1038	1038	0	0	0	0	0	0	0	0	0	0	0	0	0	0	0	0	0	0	0	0	1	0	0	0	0	0	0	0	1	1	0			0	2.22	0	23
74	1		2006-04-12	2007-11-22	2007-11-22	589	589	0	0	0	0	0	0	0	1	0	0	30	0	0	0	0	0	0	0	0	0	0	0	1	1	1	0	0	0	1.4	1.4	0	0	0	1	4.29	0	24
78	0		2005-02-11	2005-06-23	2005-06-23	132	132	0	0	0	0	1	0	1	1	1	0	85	30	0	0	0	0	0	0	0	0	0	0	1	1	0	1	0	0	1	1	0	0	0	0	1.72	1	26
81.9671	0	1926-03-30	2008-02-26	2010-11-15	2010-11-15	993	993	0	0	0	0	0	0	0	0	0	0	0	0	0	0	0	0	0	0	0	0	1	1	0	0	0	0	0	0	1	1	0			0	2	1	29
59.8411	1	1949-02-21	2008-12-10	2010-10-26	2010-10-26	685	685	0	0	0	0	0	0	0	0	0	0	0	0	0	1	1	1	1	0	1	1	1	1	0	0	0	0	0	0	1	1	0	0	0	0	2.29	0	28
84.1589	0	1923-02-24	2007-04-02	2011-11-27	2011-11-27	1700	1700	0	0	0	0	0	0	0	0	0	0	0	0	1	0	1	0	1	0	0	1	0	1	1	0	0	0	0	0	1	1	0			0	2.62	0	39
44	1		2007-09-01	2010-01-01	2010-01-01	853	853	0	0	0	0	0	0	0	0	0	0	0	0	0	0	0	0	0	0	0	0	0	1	1	0	0	0	0	0	1	1	0	0	0	0	4.5	0	23
59.4603	1	1950-02-10	2009-07-13	2011-04-20	2011-04-20	646	646	0	0	0	0	0	0	0	0	0	0	0	0	0	0	0	0	0	0	1	1	0	0	1	1	0	1	0	0	1	1	0	0	0	0	3.35	0	23
67.0548	1	1940-09-15	2007-09-19	2010-11-05	2010-11-05	1143	1143	0	0	0	0	0	0	0	0	0	0	0	0	0	1	1	1	1	0	1	0	0	0	0	0	0	0	0	0	1.25	1.25	0			1	1.96	1	27
77	0		2007-04-01	2010-01-01	2010-01-01	1006	1006	0	0	0	0	0	0	0	0	0	0	0	0	0	0	0	0	0	0	0	0	1	1	1	0	0	0	0	0	1	1	0	0	0	0	2.5	0	24
	0		2011-01-20	2011-09-20	2011-09-20	243	243	0	0	0	0	0	0	0	0	0	0	0	0	0	1	1	1	1	0	0	0	1	0	0	1	1	0	0	0	1.12	1.12	0	0	0	1	1.23	1	61
59	1		2005-11-01	2008-11-01	2008-11-01	1096	1096	0	0	0	0	0	0	0	1	0	0	50	0	0	1	1	0	1	0	0	0	0	1	1	0	0	0	0	0	1	1	0	0	0	0	3	0	20
64	1		2003-06-01	2010-01-01	2010-01-01	2406	2406	0	0	0	0	0	0	0	1	0	0	50	0	0	1	1	1	1	0	0	1	0	1	0	0	0	0	0	0	1.25	1.25	0	0	0	1	2.3	0	20
74.2603	1	1933-06-27	2007-09-12	2010-11-05	2010-11-05	1150	1150	0	0	0	0	0	0	0	0	0	0	0	0	0	0	0	0	0	0	0	0	0	1	0	0	0	0	0	0	1	1	0			0	2.83	0	30
69	0		2007-01-01	2010-01-01	2010-01-01	1096	1096	0	0	0	0	0	0	0	0	0	0	0	0	0	0	0	0	0	0	1	0	1	1	0	0	0	0	0	0	1	1	0	0	0	0	5.5	0	23
73	1		2005-10-01	2007-11-01	2007-11-01	761	761	0	0	0	0	0	0	0	0	0	0	0	0	0	0	0	0	0	0	0	0	0	1	0	0	0	0	0	0	1	1	0	0	0	0	2	1	25
67	1		2005-05-30	2006-01-30	2006-01-30	245	245	0	0	0	0	0	0	0	0	0	0	0	0	0	0	0	0	0	0	0	0	0	0	0	0	0	0	0	0	1	1	0	0	0	0	1.6	1
85	0		2008-11-01	2010-01-01	2010-01-01	426	426	0	0	0	0	0	0	0	0	0	0	0	0	0	0	0	0	0	0	1	0	0	0	0	0	0	0	0	0	1	1	0	0	0	0	1.8	1	48
75	0		2007-05-01	2007-07-01	2007-07-01	61	61	0	1	0	1	0	0	0	1	1	0	40	45	0	0	0	0	0	0	0	0	0	1	1	0	0	0	0	1	1.1	1.5	0.4	1	1	1	1.8	1	27
71	0		2007-01-29	2008-01-30	2008-01-30	366	366	0	0	0	0	0	0	0	1	0	0	0	0	0	0	0	0	0	0	1	0	1	1	0	1	1	0	0	0	1	1	0	0	0	0	2.4	0	25
58.7726	0	1948-07-09	2007-04-03	2007-11-02	2007-10-31	211	211	0	0	1	1	1	0	1	0	0	0	0	0	0	0	0	0	0	0	1	0	1	1	1	0	0	0	0	0	1	1	0			0	2.57	0	28
81.7479	1	1927-11-18	2009-07-28	2011-11-27	2011-11-27	852	852	0	0	0	0	0	0	0	1	2	0	0	90	0	1	1	1	1	0	0	0	1	1	1	0	0	0	0	0	1	1	0	0	0	0	2.42	0	35
62.326	1	1945-10-05	2008-01-17	2010-10-28	2010-10-28	1015	1015	0	0	0	0	0	0	0	0	0	0	0	0	0	0	0	0	0	0	0	0	0	0	0	0	0	0	0	0	1	1	0			0	2.03	0	32
64	0		2003-04-17	2005-10-18	2005-10-18	915	915	0	0	0	0	0	0	0	1	0	0	0	0	0	0	0	0	0	0	0	0	0	1	0	0	0	0	0	0	1	1	0	1	0	0	1.8	1	31
61	1		2008-11-19	2009-04-23	2009-04-23	155	155	0	0	0	0	0	0	0	1	0	0	0	0	0	0	0	0	0	0	0	0	0	1	0	0	0	0	0	0	1	1	0	0	0	0	2.4	0	31
84.9945	0	1924-08-23	2009-07-31	2010-05-05	2010-05-04	278	277	0	0	1	1	1	0	1	0	0	0	0	0	0	0	0	0	0	0	0	0	1	1	0	0	0	0	0	0	1	1	0			0	2.02	0	31
60	0		2004-09-21	2008-07-22	2008-07-22	1400	1400	0	0	0	0	0	0	0	1	0	0	0	0	0	0	0	0	0	0	0	0	0	1	1	1	1	0	0	0	1	1	0	0	0	0	2	1	32
80.989	1	1929-05-23	2010-04-29	2011-06-06	2011-06-06	403	403	0	0	0	0	0	0	0	0	0	0	0	0	0	1	1	1	1	0	0	0	0	1	1	1	1	0	0	0	1.18	1.18	0	0	0	1	1.66	1	41
69	0		2006-05-18	2008-10-08	2008-10-08	874	874	0	0	0	0	0	0	0	1	0	0	30	0	0	0	0	0	0	0	0	1	0	0	1	0	0	0	0	0	1	1	0	0	0	0	2.67	0	32
74.3753	1	1932-09-26	2007-01-23	2010-11-15	2010-11-15	1392	1392	0	0	0	0	0	0	0	1	0	40	0	0	0	1	1	0	1	0	0	0	0	1	0	0	0	0	0	1	1	1.25	0.25			0	3.12	0	32
53.9205	0	1954-11-11	2008-09-29	2010-12-18	2010-12-18	810	810	0	0	0	0	0	0	0	0	0	0	0	0	0	0	0	0	0	0	1	0	0	1	0	0	0	0	0	0	1	1	0			0	2.33	0	36
71	1		2003-06-13	2003-12-24	2003-12-24	194	194	0	0	0	0	1	1	0	1	3	0	80	75	1	0	1	1	1	0	0	0	0	1	0	1	1	0	1	1	1.25	1.32	0.07	1	1	1	2	1	27
59	1		2005-05-10	2011-04-26	2011-04-26	2177	2177	0	0	0	0	0	0	0	0	0	0	0	0	0	0	0	0	0	0	0	0	0	1	0	1	1	0	0	0	1	1	0	0	0	0	2.2	0
73.9178	0	1934-01-15	2007-11-28	2010-10-20	2010-10-20	1057	1057	0	0	0	0	0	0	0	0	0	0	0	0	0	0	0	0	0	0	0	0	1	1	0	0	0	0	0	0	1	1	0			0	2.06	0	35
77.6192	1	1928-02-23	2005-09-17	2011-04-16	2011-04-16	2037	2037	0	0	0	0	0	0	0	0	0	0	0	0	0	1	1	1	1	0	1	0	0	1	1	0	0	0	0	0	1	1	0			0	2.12	0	25
59	0		2003-10-01	2010-01-01	2010-01-01	2284	2284	0	0	0	0	0	0	0	1	0	0	0	0	0	0	0	0	0	0	0	0	0	1	1	0	0	0	0	0	1	1	0	1	1	0	1.8	1	27
75.3616	1	1933-09-11	2009-01-02	2009-12-28	2009-12-28	360	360	0	0	0	0	0	0	0	0	0	0	0	0	1	0	0	0	1	0	0	0	0	1	1	1	1	0	0	0	1	1	0	0	0	0	2.19	0	32
73.3452	0	1935-10-11	2009-01-26	2009-10-24	2009-10-24	271	271	0	0	0	0	0	0	0	0	0	0	0	0	0	0	0	0	0	0	0	0	0	1	1	0	0	0	0	0	1	1	0	0	0	0	2.06	0	32
62.8795	1	1944-12-13	2007-10-15	2010-10-20	2010-10-20	1101	1101	0	0	0	0	0	0	0	1	1	0	60	70	0	1	1	1	1	0	0	1	0	1	1	0	0	0	0	0	1.25	1.25	0			1	2.34	0	32
68.1452	0	1938-06-22	2006-07-28	2010-11-23	2010-11-23	1579	1579	0	0	0	0	0	0	0	0	0	0	0	0	0	0	0	0	0	0	0	0	0	0	0	0	0	0	0	0	1	1	0			0	2.11	0	36
69.0877	0	1942-04-11	2011-04-26	2011-04-28	2011-04-28	2	2	0	0	0	0	1	0	1	1	2	0	90	90	0	1	1	1	1	0	0	0	1	0	1	1	1	0	0	0	1	1	0	0	0	0	1.46	1	56
82.0712	1	1928-02-04	2010-02-09	2010-11-03	2010-11-03	267	267	0	0	0	0	0	0	0	0	0	0	0	0	0	0	0	0	0	1	1	0	0	1	0	0	0	0	0	0	1.25	1.25	0	0	0	1	2.23	0	26
59	0		2002-04-15	2005-03-16	2005-03-16	1066	1066	0	0	0	0	0	0	0	1	0	0	0	0	0	0	0	0	0	0	0	0	0	0	1	0	0	0	0	0	1	1	0	0	0	0	1.9	1	32
65	1		2006-06-27	2007-06-13	2007-06-13	351	351	0	0	0	0	0	0	0	0	0	0	0	0	0	0	0	0	0	0	0	0	0	1	1	1	1	0	0	0	1	1	0	0	0	0	2.17	0	35
78	1		2006-11-25	2007-12-23	2007-12-23	393	393	0	0	0	0	1	0	1	1	1	0	20	0	0	0	0	0	0	0	0	0	1	1	1	1	1	1	0	0	1	1	0	0	0	0	1.96	1	53
77	1		2007-10-13	2008-02-11	2008-02-11	121	121	0	1	0	1	0	0	0	1	0	0	0	0	0	1	1	0	1	0	1	0	0	0	0	1	0	1	0	0	1	1	0	0	0	0	2.93103	0	29
55	0		2006-05-15	2007-06-11	2007-06-11	392	392	0	0	0	0	1	0	1	1	0	0	30	40	0	0	0	0	0	0	0	1	0	1	0	1	1	0	0	0	1	1	0	0	0	0	1.92	1	38
49.5644	1	1960-05-06	2009-11-16	2010-11-22	2010-11-22	371	371	0	0	0	0	0	0	0	0	0	0	0	0	0	1	1	1	1	0	1	1	0	0	0	1	1	0	0	0	2	2	0	0	0	1	1.78	1	27
55.3589	0	1953-03-21	2008-07-16	2010-10-28	2010-10-28	834	834	0	0	0	0	0	0	0	0	0	0	0	0	0	0	0	0	0	0	0	1	0	0	1	0	0	0	0	0	1	1	0			0	3.93	0	28
80.6959	0	1927-02-26	2007-10-18	2010-11-04	2010-11-04	1113	1113	0	0	0	0	0	0	0	1	2	0	100	100	0	0	0	0	0	0	1	0	0	1	0	1	1	0	0	0	1.25	1.25	0			1	2.2	0	30
60	0		2006-03-01	2010-10-06	2010-10-06	1680	1680	0	0	0	0	0	0	0	0	0	0	0	0	0	0	0	1	1	0	1	1	0	1	1	0	0	0	0	0	1	1	0	0	0	0	2.2	0
60	0		2006-10-06	2008-05-08	2008-05-08	580	580	0	0	0	0	0	0	0	0	0	0	0	0	0	0	0	0	0	0	0	0	0	0	0	0	0	0	0	0	1	1	0	0	0	0	5.17	0	23
68	1		2006-10-17	2006-12-04	2006-12-04	48	48	0	0	1	1	1	0	1	1	2	0	80	0	0	0	0	0	0	0	0	0	0	1	0	1	1	1	0	0	1.2	1.2	0	0	0	1	1.47	1	120
65	1		2004-08-10	2008-10-07	2008-10-07	1519	1519	0	0	0	0	0	0	0	1	0	0	50	20	0	1	1	1	1	0	0	0	1	1	0	1	1	1	0	0	1.25	1.25	0	0	0	1	2.5	0	38
71	1		2006-10-17	2007-02-03	2007-02-03	109	109	0	0	1	1	0	0	0	0	0	0	0	0	0	0	0	0	0	0	0	0	1	1	0	1	1	0	0	0	1	1	0	0	0	0	2.11	0	35
68	1		2007-04-03	2007-06-17	2007-06-17	75	75	0	0	0	0	1	0	1	1	1	0	0	80	0	0	0	0	0	0	0	0	0	1	0	1	1	1	1	1	1	1.2	0.2	0		0	2.37143	0	35
77	1		2010-03-01	2010-11-01	2010-11-01	245	245	0	0	0	0	0	0	0	1	1	0	100	0	0	1	1	1	1	0	0	1	1	1	1	0	0	0	0	0	2	2	0	0	0	1	2.15	0	40
79	0		2007-07-01	2008-07-01	2008-07-01	366	366	0	0	0	0	1	0	1	1	1	0	0	0	0	1	1	0	1	0	1	0	0	1	1	0	0	0	0	0	1	1	0	0	0	0	3.2	0	35
70.6055	0	1938-10-18	2009-05-09	2010-11-04	2010-11-04	544	544	0	0	0	0	0	0	0	0	0	0	0	0	0	0	0	0	0	0	0	1	0	0	1	1	1	0	0	0	1	1	0	0	0	0	3.4	0	20
73.6274	1	1937-09-15	2011-04-14	2011-04-15	2011-04-15	1	1	0	0	0	0	1	0	1	1	1	0	0	0	0	0	0	0	0	0	0	0	1	1	1	0	0	0	0	0	1	1	0	0	0	0	1.81	1	22
57	1		2009-09-07	2009-10-14	2009-10-14	37	37	0	0	0	0	1	1	0	1	3	60	80	100	0	0	0	0	0	0	0	0	0	1	0	1	0	1	1	1	1.7	2	0.3		1	1	1.3	1	45
57	1		2008-11-27	2009-04-30	2009-04-30	154	154	0	0	0	0	0	0	0	1	0	0	0	0	0	0	0	0	0	0	0	0	0	0	0	0	0	0	0	0	1	1	0	0	0	0	2.1	0	62
65	1		2006-12-22	2007-06-17	2007-06-17	177	177	1	0	0	1	0	0	0	1	3	40	80	70	0	0	0	1	1	0	0	0	0	1	1	1	0	1	1	1	1	1.4	0.4	1	0	0	1.43	1	28
57	1		2008-11-27	2009-04-30	2009-04-30	154	154	0	0	0	0	0	0	0	1	0	0	0	0	0	0	0	0	0	0	0	0	0	0	0	0	0	0	0	0	1	1	0	0	0	0	2.1	0	62
67	1		2006-06-08	2006-06-09	2006-06-09	1	1	0	0	1	1	1	0	1	1	1	0	20	40	0	0	0	0	0	0	0	0	0	1	1	1	1	0	0	0	1	1	0	0	0	0	1.76	1
80.4027	1	1931-02-17	2011-06-24	2011-06-25	2011-06-25	1	1	0	0	1	1	1	0	1	1	3	0	75	80	0	0	0	0	0	0	0	0	0	1	1	0	0	0	0	1	1	1.5	0.5	0	1	0	1	1	17
85.7836	0	1924-07-07	2010-03-29	2010-11-03	2010-11-03	219	219	0	0	0	0	0	0	0	0	0	0	0	0	0	0	0	0	0	0	0	0	1	1	1	0	0	0	0	0	1	1	0	0	0	0	1.79	1	28
67	1	1938-02-05	2005-10-15	2007-10-17	2007-10-17	732	732	0	0	0	0	0	0	0	1	1	0	100	60	0	1	1	0	1	0	0	0	0	0	1	0	0	0	0	1	1.06	1.12	0.06	1	1	1	2.41	0	27
49	1		2010-02-01	2010-11-01	2010-11-01	273	273	0	0	0	0	0	0	0	0	0	0	0	0	0	0	0	0	0	0	0	0	1	1	0	0	0	0	0	0	1	1	0	1	1	0	2.1	0	65
50	0		2008-02-15	2009-04-16	2009-04-16	426	426	0	0	0	0	0	0	0	1	0	0	0	0	0	0	0	0	0	0	0	0	0	0	0	0	0	0	0	0	1.44	1.3	-0.14	0		1	2.1	0	36
74	1		2008-07-01	2009-03-20	2009-03-20	262	262	0	0	0	0	0	0	0	1	0	0	0	0	0	1	1	0	1	1	0	0	1	0	1	1	1	0	0	0	1.2	1	-0.2	0	0	1	2.6	0	31
70	1		2006-02-28	2009-03-20	2009-03-20	1116	1116	0	0	0	0	0	0	0	0	0	0	0	0	0	1	1	1	1	0	0	0	0	1	0	1	0	1	0	0	1	1	0	0	0	0	2.36	0	28
70	1		2010-02-01	2010-11-01	2010-11-01	273	273	0	0	0	0	0	0	0	1	1	0	100	0	0	0	0	1	1	0	1	1	0	0	0	0	0	0	0	0	1.3	1.3	0	0	0	1	2.96	0	27
23	0		2006-03-08	2008-05-12	2008-05-12	796	796	0	0	0	0	0	0	0	1	0	0	0	0	0	0	0	0	0	0	0	1	0	0	0	0	0	0	0	0	1	1	0	0	0	0	3.29	0	28
54	1		2006-09-28	2008-06-13	2008-06-13	624	624	0	0	0	0	1	0	1	1	0	10	30	30	0	0	0	0	0	0	0	1	0	1	1	1	1	0	0	0	1	1	0	1	0	0	1.94	1	51
67	1		2003-09-15	2007-02-20	2007-02-20	1254	1254	0	1	0	1	1	0	1	1	1	0	0	80	0	0	0	0	0	0	0	0	0	1	1	0	0	0	0	1	1	1.7	0.7	1	0	0	2	1
74	1		2006-03-16	2006-09-18	2006-09-18	186	186	0	0	0	0	1	0	1	1	1	40	60	90	0	0	0	0	0	0	1	0	1	1	1	1	1	0	1	1	1.4	1.6	0.2	1	0	1	1.82	1	49
73	0		2008-11-20	2009-04-30	2009-04-30	161	161	0	0	0	0	0	0	0	1	0	0	0	0	0	0	0	0	0	0	0	0	0	0	1	0	0	0	0	0	1	1	0	0	0	0	2.2	0	50
60	1		2005-03-31	2008-10-09	2008-10-09	1288	1288	0	0	0	0	0	0	0	1	0	0	0	0	0	0	0	0	0	0	0	0	0	0	0	0	0	0	0	0	1	1	0	0	0	0	3.5	0	28
53	0		2010-04-01	2010-11-01	2010-11-01	214	214	0	0	0	0	0	0	0	1	0	0	60	60	0	1	1	1	1	0	1	0	0	1	1	0	0	0	0	0	1	1	0	1	1	0	2.1	0	40
32	0		2006-07-17	2007-12-13	2007-12-13	514	514	0	0	0	0	0	0	0	0	0	0	0	0	0	0	0	0	0	0	0	0	0	0	0	0	0	0	0	0	1	1	0	0	0	0	2.69	0	26
47.5178	0	1961-05-17	2008-11-10	2010-10-29	2010-10-29	718	718	0	0	0	0	0	0	0	0	0	0	0	0	0	0	0	0	0	0	1	0	0	1	1	0	0	0	0	0	1	1	0	0	0	0	2.22	0	27
75.8137	0	1934-02-25	2009-11-30	2010-10-21	2010-10-21	325	325	0	0	0	0	0	0	0	0	0	0	0	0	0	0	0	0	0	0	0	0	0	1	0	1	1	0	0	0	1	1	0	0	0	0	2.7	0	33
67.8384	1	1942-10-13	2010-07-29	2010-07-30	2010-07-30	1	1	0	0	0	0	1	0	1	1	1	0	0	70	0	0	0	0	0	0	0	0	0	0	1	1	1	0	0	0	1	1	0	0	0	0	2.04	0	23
75.4384	1	1933-11-02	2009-03-23	2010-05-08	2010-05-08	411	411	0	0	0	0	1	0	1	1	2	80	0	90	0	0	0	0	0	0	0	0	0	1	0	0	0	0	0	0	1.18	1.18	0	0	0	1	1.68	1	19
75.674	1	1932-09-14	2008-04-29	2010-11-11	2010-11-11	926	926	0	0	0	0	0	0	0	0	0	0	0	0	1	0	1	1	1	0	0	0	0	1	1	0	0	0	0	0	1.25	1.25	0			1	2.12	0	25
57	1	1948-06-17	2006-09-21	2007-10-17	2007-10-17	391	391	0	0	0	0	0	0	0	0	0	0	0	0	0	1	1	0	1	0	0	0	0	1	0	0	0	0	0	0	1.19	1.19	0	0	0	1	1.75	1	32
64	1		2007-10-24	2008-10-25	2008-10-25	367	367	0	0	0	0	0	0	0	1	0	0	0	0	0	0	0	0	0	0	1	0	0	1	0	0	0	0	0	0	1	1	0	0	0	0	2.73	0	22
67	1		2003-11-21	2004-03-31	2004-03-31	131	131	0	0	0	0	1	0	1	1	1	0	0	0	0	1	1	1	1	0	1	1	0	0	0	1	0	1	0	1	1.19	1.25	0.06	1	1	1	1.65	1	28
71	1		2006-06-12	2006-12-13	2006-12-13	184	184	0	0	0	0	1	0	1	1	0	0	40	20	0	0	0	1	1	0	0	0	1	1	0	1	0	1	1	1	1	1.2	0.2	0	0	0	1.75	1	32
67	1		2003-01-20	2003-01-21	2003-01-21	1	1	0	0	0	0	1	0	1	1	1	0	20	20	0	0	0	1	1	0	1	0	0	0	1	1	0	1	0	1	1.3	1.35	0.05	1	1	1	1.45	1	28
58.0658	0	1951-06-01	2009-06-10	2010-10-20	2010-10-20	497	497	0	0	0	0	0	0	0	0	0	0	0	0	0	1	1	1	1	0	1	0	1	1	1	0	0	0	0	0	1.25	1.25	0	0	0	1	1.56	1	25
79.9288	0	1928-02-23	2008-01-08	2010-11-04	2010-11-04	1031	1031	0	0	0	0	0	0	0	1	0	0	0	0	0	0	0	1	1	0	0	1	0	1	0	0	0	0	0	0	1	1	0			0	1.86	1	28
65.8247	1	1940-02-26	2005-12-07	2007-01-22	2007-01-22	411	411	0	0	0	0	0	0	0	0	0	0	0	0	0	0	0	0	0	0	0	0	0	0	0	0	0	0	0	0	1.25	1.25	0			1	1.93	1	27
75	0	1934-05-04	2009-07-22	2009-12-16	2009-12-16	147	147	0	0	0	0	0	0	0	0	0	0	0	0	0	0	0	0	0	1	0	0	1	1	0	0	0	0	0	0	1	1	0	0	0	0	3.64	0	25
61.1233	1	1946-07-28	2007-08-27	2010-11-04	2010-11-04	1165	1165	0	0	0	0	0	0	0	0	0	0	0	0	0	0	0	0	0	0	0	1	0	0	0	0	0	0	0	0	1	1	0			0	2.55	0	20
70.0466	1	1938-09-24	2008-09-23	2008-11-08	2008-11-08	46	46	0	0	0	0	1	0	0	1	2	0	90	60	0	0	0	0	0	0	1	0	0	1	0	0	0	0	0	1	1	1.37	0.37	0	0	0	1.37	1
78.7178	1	1931-11-05	2010-07-05	2010-10-28	2010-10-28	115	115	0	0	0	0	0	0	0	0	0	0	0	0	0	0	0	0	0	0	0	0	0	0	1	1	1	0	0	0	1	1	0	0	0	0	1.76	1
67	1	1938-07-23	2005-06-17	2007-10-09	2007-10-09	844	844	0	0	0	0	0	0	0	0	0	0	0	0	0	0	0	0	0	0	0	0	0	0	0	0	0	0	0	0	2.19	2.19	0	0	0	1	2.2	0	42
63	0		2010-06-01	2010-11-01	2010-11-01	153	153	0	0	0	0	0	0	0	0	0	0	0	0	0	0	0	0	0	0	1	1	0	0	1	0	0	0	0	0	1	1	0	0	0	0	2.75	0	44
76	0		2006-03-20	2008-03-17	2008-03-17	728	728	0	0	0	0	0	0	0	1	0	0	0	0	0	0	0	0	0	0	1	0	0	1	1	0	0	0	0	0	1	1	0	1	0	0	2.2	0
76	1		2004-03-01	2007-01-01	2007-01-01	1036	1036	0	0	1	1	1	0	1	1	2	0	0	95	0	0	0	1	1	0	0	0	0	1	1	0	0	0	0	0	1.6	1.6	0	0	0	1	1.5	1	38
74	1		2008-11-01	2010-01-01	2010-01-01	426	426	0	0	0	0	0	0	0	0	0	0	0	0	1	0	1	1	1	0	0	1	0	1	1	0	0	0	0	0	1.2	1.2	0	0	0	1	6.6	0	30
49	1	1957-03-31	2006-01-21	2008-11-03	2008-11-03	1017	1017	0	0	0	0	0	0	0	1	0	0	0	0	0	0	0	0	0	0	1	1	1	1	0	1	1	0	0	0	1	1	0	0	0	0	3.05	0	21
78	1		2003-05-23	2003-09-23	2003-09-23	123	123	0	0	0	0	1	1	0	1	3	0	80	70	0	1	1	1	1	0	1	1	1	1	1	1	1	1	1	1	2.1	2.2	0.1	1	1	1	1.2	1	42
75.0137	0	1933-05-07	2008-04-23	2010-10-20	2010-10-20	910	910	0	0	0	0	0	0	0	0	0	0	0	0	0	0	0	0	0	0	0	0	0	1	0	1	0	1	0	0	1	1	0			0	2.81	0	26
62.6384	1	1945-04-12	2007-11-16	2010-11-16	2010-11-16	1096	1096	0	0	0	0	0	0	0	0	0	0	0	0	0	0	0	0	0	0	0	0	0	1	0	0	0	0	0	0	1	1	0			0	2.2	0	25
72	1		2007-02-14	2008-04-17	2008-04-17	428	428	0	0	0	0	0	0	0	1	0	0	0	0	0	0	0	0	0	0	1	0	1	1	1	1	1	0	0	0	1	1	0	0	0	0	2.48148	0	27
59.2932	0	1947-04-27	2006-07-28	2008-09-22	2008-09-22	787	787	0	0	0	0	0	0	0	0	0	0	0	0	0	0	0	0	0	0	1	0	0	0	0	0	0	0	0	0	1	1	0			0	2.81	0	31
75	0		2007-05-14	2008-04-15	2008-04-15	337	337	0	0	0	0	0	0	0	0	0	0	0	0	0	0	0	0	0	0	0	0	0	1	0	1	1	0	0	0	1	1	0	1	1	0	3.73	0	33
45	0		2003-05-29	2008-06-13	2008-06-13	1842	1842	0	0	0	0	0	0	0	1	0	0	0	0	0	0	0	0	0	0	0	0	0	0	0	0	0	0	0	0	1	1	0	0	0	0	3.7	0	27
66	0		2008-12-21	2010-09-22	2010-09-22	640	640	0	0	0	0	0	0	0	1	0	0	0	0	0	0	0	0	0	1	0	0	0	1	1	1	1	0	0	0	1.4	1.4	0	0	0	1	2.3	0	43
73	1		2010-01-23	2010-11-24	2010-11-24	305	305	0	0	0	0	1	1	0	1	2	80	50	60	0	0	0	0	0	0	0	0	1	1	1	1	0	0	1	1	1.7	2	0.3	0	0	1	1.8	1	80
66	0		2004-10-05	2011-03-04	2011-03-04	2341	2341	0	0	0	0	0	0	0	1	0	0	0	0	0	0	0	0	0	0	1	1	0	0	1	0	0	0	0	0	1	1	0	0	0	0	2.2	0
59	1		2004-04-01	2008-11-01	2008-11-01	1675	1675	0	0	0	0	0	0	0	1	1	0	100	0	0	1	1	1	1	0	0	0	1	1	1	0	0	0	0	0	1.5	1.5	0	0	0	1	2	1	30
80.3178	0	1928-02-07	2008-05-13	2010-11-05	2010-11-05	906	906	0	0	0	0	0	0	0	0	0	0	0	0	0	0	0	0	0	0	0	0	1	1	0	1	0	1	0	0	1	1	0			0	2.33	0	30
78.7616	0	1930-08-01	2009-04-16	2010-10-21	2010-10-21	553	553	0	0	0	0	0	0	0	0	0	0	0	0	0	0	0	0	0	0	0	0	1	1	0	0	0	0	0	0	1	1	0	0	0	0	1.91	1	32
76.2822	1	1930-04-07	2006-06-30	2011-04-14	2011-04-14	1749	1749	0	0	0	0	0	0	0	1	2	0	100	0	1	1	1	1	1	0	1	1	0	0	1	1	1	1	1	0	1.65	1.65	0	0	0	1	2.3	0	30
72	0		2007-12-01	2010-01-01	2010-01-01	762	762	0	0	0	0	0	0	0	1	0	0	0	0	0	0	0	0	0	0	0	0	0	1	1	0	0	0	0	0	1	1	0	0	0	0	2.4	0	36
53	0		2008-01-15	2008-11-10	2008-11-10	300	300	0	0	0	0	0	0	0	1	0	0	0	0	0	0	0	1	1	0	1	0	0	1	0	1	1	0	0	0	1	1	0	0	0	0	3.46	0	26
73	0		2006-03-16	2008-03-20	2008-03-20	735	735	0	0	0	0	0	0	0	1	0	0	0	0	0	0	0	0	0	0	1	0	0	0	0	1	1	0	0	0	1	1	0	0	1	0	2	1
76.8027	1	1933-10-29	2010-07-30	2010-08-06	2010-08-06	7	7	0	0	0	0	1	1	0	1	3	0	80	70	0	0	0	0	0	0	0	0	0	0	1	0	0	0	0	0	1	1	0	0	0	0	1.68	1	31
54	1		2008-02-29	2008-11-14	2008-11-14	259	259	0	0	0	0	0	0	0	1	0	0	0	0	0	0	0	0	0	0	0	1	0	0	0	0	0	0	0	0	1	1	0	0	0	0	2.5	0	45
77	1		2008-07-01	2010-01-01	2010-01-01	549	549	0	0	0	0	0	0	0	0	0	0	0	0	0	0	0	0	0	0	0	0	0	1	1	0	0	0	0	0	1	1	0	0	0	0	2.7	0	30
70	0	1935-02-22	2005-09-16	2008-11-07	2008-11-07	1148	1148	0	0	0	0	0	0	0	1	0	0	0	0	0	0	0	0	0	0	0	0	1	1	0	1	1	1	0	0	1	1	0	0	0	0	3.33	0	24
76	0	1931-01-21	2007-05-24	2007-10-17	2007-10-17	146	146	0	0	0	0	0	0	0	1	0	0	0	0	0	0	0	0	0	1	0	0	0	0	0	0	0	0	0	1	1.12	1.62	0.5	0	0	1	1.7	1	30.2
82.4658	1	1925-10-05	2008-03-03	2010-01-13	2010-01-13	681	681	0	0	1	1	0	0	0	0	0	0	0	0	0	1	1	0	1	0	0	0	0	0	0	1	1	1	0	0	1	1	0			0	1.55	1	29
68.2356	0	1941-01-04	2009-03-14	2010-11-15	2010-11-15	611	611	0	0	0	0	0	0	0	0	0	0	0	0	0	0	0	0	0	0	0	0	0	0	0	0	0	0	0	0	1	1	0	0	0	0	2.2	0	50
61	0		2009-03-01	2010-01-01	2010-01-01	306	306	0	0	0	0	0	0	0	1	0	0	0	0	0	0	0	1	1	0	0	0	0	1	0	1	0	1	0	0	1.5	1.5	0	1	1	1	2.5	0	40
70.0603	0	1939-10-08	2009-10-12	2011-02-16	2011-02-16	492	492	0	0	0	0	0	0	0	1	0	0	0	0	1	0	1	1	1	0	0	1	1	1	1	1	0	1	1	0	1.35	1.35	0	0	0	1	1.6	1	20
80	0		2009-08-01	2010-11-15	2010-11-15	471	471	0	0	0	0	0	0	0	1	0	0	50	50	0	0	0	1	1	0	0	0	1	1	1	0	0	0	0	0	1.7	1.7	0	0	0	1	2.3	0	63
66	0		2007-09-01	2008-06-01	2008-06-01	274	274	0	0	1	1	1	0	1	1	1	0	80	0	0	1	1	1	1	0	0	0	0	1	1	0	0	0	0	0	1.2	1	-0.2	0	0	1	3.1	0	28
63	0		2008-11-18	2009-03-16	2009-03-16	118	118	0	0	0	0	1	0	1	1	1	20	0	0	0	0	0	0	0	0	0	0	0	0	0	0	0	0	0	1	1	1.3	0.3	1	1	0	1.4	1	116
63	0		2009-03-17	2010-06-18	2010-06-18	458	458	0	0	0	0	0	0	0	1	0	0	0	0	0	0	0	0	0	0	1	0	0	1	0	1	1	0	0	0	1	1	0	0	0	0	1.63	1	30
67	1		2008-01-01	2008-01-15	2008-01-15	14	14	0	0	0	0	1	0	1	1	2	0	90	0	0	0	0	0	0	0	0	1	0	0	1	0	0	0	0	1	1	1.4	0.4	1	1	0	1.37	1	29
74	1		2009-09-01	2010-11-15	2010-11-15	440	440	0	0	0	0	0	0	0	1	0	0	55	20	0	0	0	0	0	0	1	0	0	1	1	0	0	0	0	0	1	1	0	0	1	0	2.3	0	39
83	1		2005-02-03	2005-09-03	2005-09-03	212	212	1	0	0	1	0	0	0	1	2	0	90	80	0	0	0	0	0	0	0	0	0	1	1	1	0	1	0	1	1	1.2	0.2	1	1	0	1.87	1	32
45	1		2004-11-01	2008-11-01	2008-11-01	1461	1461	0	0	0	0	0	0	0	0	0	0	0	0	0	0	0	0	0	0	0	1	0	0	0	0	0	0	0	0	1	1	0	0	0	0	2.5	0	28
62	0		2008-03-01	2010-01-01	2010-01-01	671	671	0	0	0	0	0	0	0	1	1	0	80	0	0	1	1	1	1	0	0	0	0	1	1	0	0	0	0	0	1.2	1.2	0	0	0	1	2.8	0	22
84	1		2010-07-01	2010-11-01	2010-11-01	123	123	0	0	0	0	0	0	0	0	0	0	0	0	1	0	1	1	1	0	0	0	0	1	1	0	0	0	0	0	1.9	1.6	-0.3	0	0	1	2.1	0	63
74	0		2008-07-29	2009-01-18	2009-01-18	173	173	0	0	1	1	0	0	0	1	1	0	50	0	0	0	0	0	0	1	1	0	0	0	0	1	0	1	0	0	1	1	0	0	0	0	1.75	1	64
66	1	1944-11-14	2010-07-03	2010-07-04	2010-07-04	1	1	0	0	0	0	1	0	1	1	2	0	0	95	0	0	0	0	0	0	0	0	1	1	0	0	0	0	0	0	1	1	0	0	0	0	1.58	1	29
49	1		2008-11-01	2010-01-01	2010-01-01	426	426	0	0	0	0	0	0	0	1	0	0	50	0	0	1	1	1	1	0	1	1	0	1	1	0	0	0	0	0	1.8	1.6	-0.2	0	0	1	2	1	46
77	1		2007-12-20	2008-11-21	2008-11-21	337	337	0	0	0	0	1	0	1	1	1	0	30	0	0	0	0	0	0	0	0	0	1	1	1	1	1	0	0	1	1	1.1	0.1	0		0	1.67	1	29
55	0		2010-03-01	2010-11-01	2010-11-01	245	245	0	0	0	0	0	0	0	0	0	0	0	0	0	0	0	0	0	0	1	0	0	0	1	0	0	0	0	0	1	1	0	0	0	0	3.6	0	36
66.8384	1	1942-05-19	2009-03-04	2009-12-03	2009-12-03	274	274	0	0	0	0	0	0	0	1	1	0	100	0	1	0	1	1	1	0	1	0	0	1	0	1	1	0	0	0	1.12	1.12	0	0	0	1	2.52	0	19
58	1		2009-06-26	2010-07-18	2010-07-18	387	387	1	0	0	1	0	0	0	1	0	0	0	0	0	0	0	0	0	1	0	0	0	0	0	1	1	0	0	0	2.2	2.2	0	0	0	1	1.7	1	48
78	0		2009-04-21	2009-09-18	2009-09-18	150	150	0	0	0	0	0	0	0	1	0	0	0	0	0	0	0	0	0	1	0	0	0	0	1	1	0	0	0	0	1	1	0	0	0	0	2.4	0	33
58	1		2009-08-01	2010-11-15	2010-11-15	471	471	0	0	0	0	0	0	0	0	0	0	0	0	0	0	0	0	0	0	0	1	0	0	0	0	0	0	0	0	1	1	0	0	0	0	3.16	0	36
56	0		2007-06-18	2007-12-17	2007-12-17	182	182	0	0	0	0	1	0	1	1	1	0	0	0	0	0	0	0	0	0	0	0	0	1	0	1	1	0	0	0	1	1	0	0		0	1.8	1	34
56	0		2007-06-18	2007-12-17	2007-12-17	182	182	0	0	0	0	1	0	1	1	1	0	40	0	0	0	0	0	0	1	0	0	0	1	1	1	1	0	0	0	1	1	0	0	0	0	1.43	1	89
82	0		2006-07-17	2008-05-09	2008-05-09	662	662	0	0	0	0	0	0	0	0	0	0	0	0	0	0	0	0	0	0	0	0	0	0	0	1	0	0	1	1	1	1.1	0.1	0	0	0	2.6	0	40
51	1		2003-01-20	2006-05-20	2006-05-20	1216	1216	0	0	1	1	0	0	0	1	0	0	0	0	0	0	0	0	0	0	0	0	0	0	0	0	0	0	0	0	1	1	0	1	0	0	2	1	29
53	0		2006-03-17	2008-12-18	2008-12-18	1007	1007	0	0	0	0	0	0	0	1	0	0	0	0	0	0	0	0	0	0	0	0	0	0	0	0	0	0	0	0	1	1	0	0	1	0	1.8	1	26
59	1		2008-12-23	2009-03-20	2009-03-20	87	87	0	0	0	0	0	0	0	1	0	0	0	0	0	0	0	0	0	0	0	0	0	0	0	0	0	0	0	0	1	1	0	0	0	0	2.7	0	27
53	1		2005-01-01	2010-01-01	2010-01-01	1826	1826	0	0	0	0	0	0	0	1	0	0	0	0	0	1	1	1	1	0	0	0	0	0	0	0	0	0	0	0	1	1	0	0	0	0	2.7	0	28
62	0		2007-07-01	2007-10-15	2007-10-15	106	106	0	0	1	1	1	0	1	1	1	0	0	0	0	1	1	1	1	0	1	0	0	0	1	0	0	0	0	1	1.6	1.8	0.2	1	1	1	1.7	1
56	1		2008-01-01	2010-01-01	2010-01-01	731	731	0	0	0	0	0	0	0	0	0	0	0	0	0	1	1	1	1	0	0	1	0	1	1	0	0	0	0	0	1	1	0	0	0	0	2.9	0	33
42	1		2004-05-01	2010-01-01	2010-01-01	2071	2071	0	0	0	0	0	0	0	1	0	0	0	0	0	1	1	1	1	0	0	0	0	1	1	0	0	0	0	0	2	1.8	-0.2	0	0	1	1.7	1	21
67	0		2007-09-25	2010-01-01	2010-01-01	829	829	0	0	0	0	0	0	0	0	0	0	0	0	0	0	0	0	0	0	1	0	1	1	1	0	0	0	0	0	1	1	0	0	0	0	3.8	0	33
75	1		2008-03-01	2010-01-01	2010-01-01	671	671	0	0	0	0	0	0	0	0	0	0	0	0	0	1	1	1	1	0	0	1	0	0	1	0	0	0	0	0	1.4	1.2	-0.2	0	0	1	2.3	0	50
61	1		2009-10-01	2010-11-15	2010-11-15	410	410	0	0	0	0	0	0	0	0	0	0	0	0	0	0	0	0	0	0	0	0	0	1	0	1	0	1	0	0	1	1	0	0	0	0	2.5	0	33
68	0		2006-04-11	2008-06-18	2008-06-18	799	799	0	0	0	0	0	0	0	0	0	0	0	0	0	0	0	0	0	0	0	0	0	1	1	1	1	0	0	0	1	1	0	0	0	0	3.45	0	29
64	0		2005-05-17	2005-08-18	2005-08-18	93	93	0	0	0	0	1	0	1	1	1	0	30	50	0	0	0	0	0	0	0	0	0	1	1	1	1	1	0	1	1	1.1	0.1	1	0	0	1.74	1	54
62	0		2006-01-11	2007-01-11	2007-01-11	365	365	0	0	0	0	0	0	0	1	3	70	100	80	0	0	0	1	1	1	0	0	1	1	1	1	1	1	1	1	1.4	1.5	0.1	1	1	1	1.11	1	88
68	0		2007-10-01	2010-01-01	2010-01-01	823	823	0	0	0	0	0	0	0	1	0	0	0	0	0	0	0	0	0	0	0	0	0	1	0	0	0	0	0	0	1	1	0	0	0	0	2.4	0	30
62	1		2003-05-16	2008-06-18	2008-06-18	1860	1860	0	0	0	0	0	0	0	1	1	0	100	40	0	1	1	1	1	0	0	0	0	0	1	1	1	0	1	0	1.44	1.44	0	0	0	1	2.6	0	33
75	1		2008-11-25	2009-04-03	2009-04-03	129	129	0	0	0	0	0	0	0	0	0	0	20	0	0	0	0	0	0	1	0	0	0	1	0	0	0	0	0	0	1.2	1.2	0		0	1	2	1	35
66.1014	0	1941-08-08	2007-08-29	2010-04-27	2010-04-27	972	972	0	0	0	0	1	0	1	0	0	0	0	0	0	0	0	0	0	0	0	0	1	0	0	0	0	0	0	0	1	1	0			0	2.11	0	36
62	1		2005-05-01	2007-10-01	2007-10-01	883	883	0	0	0	0	0	0	0	0	0	0	0	0	1	0	1	1	1	0	0	0	0	0	0	0	0	0	0	0	1.5	1.5	0	0	0	1	2.7	0	19
71	0		2007-12-12	2009-01-13	2009-01-13	398	398	0	0	0	0	0	0	0	1	0	0	0	0	0	0	0	0	0	0	0	0	0	0	0	0	0	0	0	0	1	1	0	1	0	0	2.83	0	24
62	1		2008-01-01	2010-01-01	2010-01-01	731	731	0	0	0	0	0	0	0	1	0	0	0	0	0	1	1	0	1	0	0	0	0	1	1	0	0	0	0	1	1	1.2	0.2	1	1	0	2.4	0	34
76	0		2005-02-10	2006-01-10	2006-01-10	334	334	0	0	1	1	0	0	0	1	0	0	0	0	0	0	0	0	0	0	0	0	0	1	1	1	1	1	0	0	1	1	0	0	0	0	1.71	1	30
74	1	1933-04-04	2007-07-12	2007-10-22	2007-10-22	102	102	0	0	0	0	0	0	0	0	0	0	0	0	0	0	0	0	0	0	1	0	0	1	0	0	0	0	0	0	1	1	0	0	0	0	2.07	0	36.7
61	1		2009-05-01	2010-11-15	2010-11-15	563	563	0	0	0	0	0	0	0	1	0	0	30	60	0	1	1	1	1	0	0	1	1	1	0	0	0	0	0	1	1.1	1.2	0.1	0	0	1	1.5	1	95
72.6849	1	1937-09-06	2010-04-26	2010-12-09	2010-12-09	227	227	0	0	0	0	0	0	0	0	0	0	0	0	0	0	0	1	1	0	0	1	0	1	1	1	1	0	0	0	1	1	0	0	0	0	1.88	1	24
84	0		2006-03-07	2009-03-30	2009-03-30	1119	1119	0	0	0	0	0	0	0	0	0	0	0	0	1	0	1	0	1	0	1	0	0	0	1	1	0	1	0	0	1	1	0	0	0	0	2.6	0
76	0		2004-09-30	2008-07-17	2008-07-17	1386	1386	0	0	0	0	0	0	0	1	0	0	30	0	0	0	0	0	0	0	0	0	0	1	0	1	1	0	0	1	1	1.1	0.1	0	0	0	2.4	0	27
65	1		2006-06-09	2007-01-13	2007-01-13	218	218	0	0	0	0	0	0	0	1	1	0	0	50	0	1	1	0	1	0	0	0	1	1	1	1	1	0	0	0	1.2	1.2	0	1	0	1	1.52	1	44
65	0		2004-03-01	2006-07-01	2006-07-01	852	852	0	1	0	1	1	0	1	1	0	0	60	0	0	0	0	1	1	0	0	0	0	1	1	0	0	0	0	1	1.37	1.5	0.13	0	0	1	2.3	0
70	1		2007-04-03	2007-10-19	2007-10-19	199	199	0	0	0	0	1	1	0	1	0	0	60	0	0	1	1	0	1	1	1	0	0	1	0	1	1	0	1	1	1.8	2	0.2	0	0	1	1.98	1	36
70	1		2007-04-03	2007-10-19	2007-10-19	199	199	0	0	0	0	1	1	0	1	2	0	40	80	0	0	0	0	0	0	0	0	0	1	1	1	1	0	0	0	1.25	1.25	0	0		1	1.8	1	30
61	1		2005-10-14	2007-04-26	2007-04-26	559	559	0	0	0	0	0	0	0	1	3	0	90	90	1	0	1	1	1	0	0	0	0	0	1	1	1	0	0	0	1.65	1.65	0	0	0	1	2	1
69.0247	1	1938-07-06	2007-06-28	2008-10-23	2008-10-23	483	483	0	0	0	0	0	0	0	0	0	0	0	0	0	1	1	1	1	0	0	1	0	0	1	0	0	0	0	0	1.25	1.25	0			1	2.03	0	34
43	1		2005-08-01	2005-09-06	2005-09-06	36	36	0	0	1	1	0	0	0	1	1	0	100	0	0	0	0	1	1	0	0	0	0	0	0	0	0	0	0	1	1.25	2	0.75	0	0	1	2.7	0	26
45	1		2005-04-01	2008-11-01	2008-11-01	1310	1310	0	0	0	0	0	0	0	1	0	0	0	0	0	1	1	0	1	0	0	1	0	1	1	0	0	0	0	0	1	1	0	0	0	0	2.7	0	20
72.0466	0	1937-07-28	2009-07-27	2010-10-26	2010-10-26	456	456	0	0	0	0	0	0	0	1	0	0	0	0	0	0	0	0	0	0	1	0	0	1	1	0	0	0	0	0	1	1	0	0	0	0	1.4	1	57
60	1		2006-12-01	2008-05-12	2008-05-12	528	528	0	0	0	0	0	0	0	0	0	0	0	0	0	0	0	1	1	0	0	0	0	1	0	0	0	0	0	0	1	1	0	0	0	0	3.9	0	31
74	1		2004-10-10	2005-11-10	2005-11-10	396	396	0	0	1	1	0	0	0	1	0	0	0	0	0	0	0	0	0	0	0	0	0	1	0	1	1	0	1	0	1.18	1.18	0	0	0	1	1.68	1	31
77.1753	1	1931-01-18	2008-03-03	2011-11-27	2011-11-27	1364	1364	0	0	0	0	0	0	0	0	0	0	0	0	0	1	1	1	1	0	0	0	0	1	1	1	1	0	0	0	1	1	0			0	3.06	0	17
68	1		2009-06-05	2009-09-08	2009-09-08	95	95	0	0	0	0	1	0	1	1	0	0	70	0	0	0	0	0	0	0	0	0	0	1	0	1	1	0	0	1	1	1.2	0.2	0	0	0	2.6	0	25
76.5315	0	1929-07-27	2006-01-18	2008-12-21	2008-12-21	1068	1068	1	0	0	1	0	0	0	0	0	0	0	0	0	1	1	0	1	0	1	0	1	1	1	0	0	0	0	0	1	1	0			0	2.33	0	46
79	1		2008-04-01	2009-12-01	2009-12-01	609	609	0	0	1	1	1	0	1	1	1	0	80	0	0	1	1	1	1	0	0	0	0	0	1	0	0	0	0	1	2.75	2.9	0.15	1	0	1	2	1	54
64	1		2005-05-05	2005-08-04	2005-08-04	91	91	0	0	0	0	1	1	0	1	1	0	0	20	0	1	1	1	1	0	0	1	0	1	0	1	1	0	1	0	1.3	1.3	0	1	1	1	0.86	1	35
44	1		2010-05-01	2010-10-01	2010-10-01	153	153	0	0	0	0	0	0	0	0	0	0	0	0	0	0	0	0	0	0	0	0	0	1	0	0	0	0	0	0	1	1	0	0	0	0	4.2	0	33
60	0		2009-05-01	2010-11-15	2010-11-15	563	563	0	0	0	0	0	0	0	0	0	0	0	0	0	0	0	0	0	0	0	0	0	0	0	0	0	0	0	0	1	1	0	0	0	0	3.2	0	36
73	1		2009-10-18	2010-05-16	2010-05-16	210	210	0	0	0	0	1	1	0	1	3	30	100	80	0	0	0	0	0	1	0	0	1	1	1	1	1	0	1	1	2	2.2	0.2	0	1	1	1.2	1	56
65	0		2006-02-09	2008-03-06	2008-03-06	756	756	0	0	0	0	0	0	0	0	0	0	0	0	0	0	0	0	0	0	0	0	0	1	0	1	0	1	0	0	1	1	0	0	0	0	2.1	0	42
60.2493	0	1945-09-29	2005-12-14	2006-01-21	2006-01-22	39	39	0	1	0	1	1	0	1	1	1	0	0	0	0	1	1	0	1	0	0	1	0	0	1	1	1	0	0	0	1	1	0			0	2.23	0	47
67.3808	1	1939-09-18	2007-01-18	2011-11-27	2011-11-27	1774	1774	0	0	0	0	0	0	0	0	0	0	0	0	0	1	1	0	1	0	0	1	0	1	1	0	0	0	0	0	1	1	0			0	2.16	0	39
69	0		2009-09-01	2010-11-15	2010-11-15	440	440	0	0	0	0	0	0	0	1	0	0	0	0	0	0	0	0	0	0	0	0	0	1	1	0	0	0	0	0	1	1	0	0	0	0	2.18	0	55
54	0		2010-07-01	2010-11-01	2010-11-01	123	123	0	0	0	0	0	0	0	0	0	0	0	0	0	0	0	0	0	0	0	1	0	0	1	0	0	0	0	0	1	1	0	0	0	0	3.06	0	43
65	1		2007-06-12	2007-08-28	2007-08-28	77	77	0	0	0	0	1	1	0	1	2	0	90	60	0	0	0	0	0	0	1	0	1	1	0	1	1	0	0	0	1.2	1.2	0	1		1	1.70833	1	48
64	1	1941-05-31	2006-02-11	2007-10-16	2007-10-16	612	612	0	0	0	0	0	0	0	0	0	0	0	0	0	1	1	1	1	0	0	0	0	1	1	1	1	0	0	0	1.31	1.25	-0.06	0	0	1	2.1	0	30
75.6082	0	1931-12-27	2007-07-18	2011-11-27	2011-11-27	1593	1593	0	0	0	0	0	0	0	0	0	0	0	0	0	0	0	1	1	0	0	1	0	1	0	0	0	0	0	0	1	1	0			0	1.94	1	32
61	1		2003-03-15	2008-05-16	2008-05-16	1889	1889	0	0	0	0	0	0	0	1	0	0	40	30	0	0	0	0	0	0	0	0	0	0	1	0	0	0	0	0	1	1	0	0	0	0	2.28	0	25
60	1		2007-10-18	2007-12-12	2007-12-12	55	55	0	0	0	0	1	0	1	1	1	0	0	60	0	0	0	0	0	0	1	1	0	1	0	1	0	0	1	1	1	1.3	0.3	1		0	1.4878	1	41
44	0		2007-02-01	2008-11-01	2008-11-01	639	639	0	0	0	0	0	0	0	1	0	0	0	0	0	1	1	1	1	0	1	1	0	1	1	0	0	0	0	0	1.8	1.5	-0.3	0	0	1	2.3	0	25
82	1		2004-09-01	2006-10-01	2006-10-01	760	760	1	0	0	1	0	0	0	0	0	0	0	0	0	0	0	1	1	0	0	0	0	1	1	0	0	0	0	1	1.7	2	0.3	0	0	1	1.6	1	45
70	0		2003-02-06	2003-08-07	2003-08-07	182	182	0	0	0	0	1	0	1	1	2	0	70	90	0	0	0	0	0	1	0	1	0	0	0	0	0	0	0	1	1	1.18	0.18	0	0	0	1.7	1	35
71	1		2004-11-09	2008-03-15	2008-03-15	1222	1222	0	0	0	0	1	0	1	1	0	0	20	0	0	0	0	0	0	0	0	1	0	1	1	1	1	0	1	0	1	1	0	0	0	0	1.93	1	29
60.126	1	1949-04-04	2009-05-05	2010-11-11	2010-11-11	555	555	0	0	0	0	0	0	0	0	0	0	0	0	0	0	0	0	0	0	1	0	0	1	0	0	0	0	0	0	1	1	0	0	0	0	2.72	0	25
75	0		2004-01-22	2004-06-29	2004-06-29	159	159	0	0	0	0	1	1	0	1	3	0	100	80	0	0	0	0	0	0	0	0	1	1	1	1	1	0	0	1	1.9	2	0.1	1	1	1	1	1	56
60	1		2006-07-25	2008-07-24	2008-07-24	730	730	0	0	0	0	0	0	0	1	0	20	0	0	0	0	0	0	0	0	0	0	1	1	0	1	1	1	0	0	1	1	0	0	0	0	2.61	0	31
78	1		2008-01-16	2008-09-06	2008-09-06	234	234	0	0	0	0	1	0	1	1	1	0	100	30	0	0	0	0	0	0	0	1	1	1	1	1	0	1	0	0	1.2	1.2	0	0	0	1	1.98	1	54
83	0		2006-03-14	2008-03-17	2008-03-17	734	734	0	0	0	0	0	0	0	0	0	0	0	0	0	0	0	1	1	0	0	0	0	1	1	1	1	0	1	1	1	1.23	0.23	0	0	0	3	0	60
65	0		2004-04-01	2004-10-08	2004-10-08	190	190	0	0	0	0	1	1	0	1	2	0	70	0	0	0	0	0	0	0	0	0	0	0	1	1	0	0	1	1	1.3	1.4	0.1	0	0	1	1.38	1	42
61.3753	1	1947-05-11	2008-09-09	2010-10-25	2010-10-25	776	776	0	0	0	0	0	0	0	1	0	0	0	0	0	0	0	0	0	0	1	0	0	1	1	1	1	0	0	0	1	1	0	0	0	0	1.67	1	60
63	0		2002-10-29	2002-12-29	2002-12-29	61	61	0	0	0	0	1	0	1	1	2	0	95	20	0	0	0	1	1	0	0	0	1	1	1	0	0	0	0	1	1.3	1.32	0.02	1	1	1	1.8	1	30
72	0		2009-02-01	2010-11-15	2010-11-15	652	652	0	0	0	0	0	0	0	0	0	0	0	0	0	0	0	0	0	0	1	0	0	0	1	0	0	0	0	0	1	1	0	0	0	0	3.2	0	20
61	1		2010-05-01	2010-10-01	2010-10-01	153	153	0	0	0	0	0	0	0	0	0	0	0	0	0	0	0	0	0	0	0	0	0	1	0	0	0	0	0	0	1	1	0	0	0	0	2.4	0	30
64	1		2003-06-11	2008-04-17	2008-04-17	1772	1772	0	0	0	0	0	0	0	1	0	0	0	0	0	0	0	0	0	0	0	0	0	0	1	0	0	0	0	0	1	1	0	0	0	0	3	0	26
66	1		2004-03-23	2004-10-27	2004-10-27	218	218	0	0	0	0	1	0	1	1	2	0	70	90	0	0	0	0	0	1	0	1	1	1	1	1	1	1	1	1	1.6	1.62	0.02	0	0	1	2.6	0	30
56	0		2006-03-08	2007-10-09	2007-10-09	580	580	0	0	0	0	0	0	0	1	0	0	0	50	0	0	0	0	0	0	0	1	0	1	1	0	0	0	0	0	1	1	0	0	0	0	2.39	0	36
69	1		2007-03-16	2008-03-17	2008-03-17	367	367	0	0	0	0	0	0	0	1	0	0	0	0	0	0	0	0	0	0	1	0	0	1	0	1	1	0	1	0	1	1	0	0	1	0	2.84	0	31
60	1		2003-05-02	2008-04-18	2008-04-18	1813	1813	0	0	0	0	0	0	0	1	0	0	0	0	0	0	0	0	0	0	0	0	0	0	0	0	0	0	0	0	1	1	0	0	0	0	2.1	0	30
66	1		2003-02-04	2008-07-07	2008-07-07	1980	1980	0	0	0	0	0	0	0	1	0	0	0	40	0	1	1	1	1	0	1	0	0	1	0	1	1	0	0	0	1.25	1.25	0	0	0	1	2.3	0	30
72	0		2005-05-13	2005-08-13	2005-08-13	92	92	0	0	0	0	1	0	1	1	2	0	70	20	0	0	0	0	0	0	0	0	1	1	1	1	1	0	1	1	1.2	1.3	0.1	0	0	1	1.57	1	47
64	1		2007-06-06	2008-11-18	2008-11-18	531	531	0	0	0	0	0	0	0	1	0	0	0	40	0	1	1	0	1	0	0	0	0	0	0	1	0	1	0	0	1	1	0	0		0	2.4	0	26
70.6959	1	1936-12-31	2007-08-25	2008-10-08	2008-10-08	410	410	0	0	0	0	0	0	0	0	0	0	0	0	0	1	1	0	1	0	0	1	0	0	0	1	1	0	0	0	1	1	0			0	2.92	0	26
70	0		2002-07-01	2008-11-01	2008-11-01	2315	2315	0	0	0	0	0	0	0	0	0	0	0	0	0	0	0	0	0	0	0	0	0	1	0	0	0	0	0	0	1	1	0	0	0	0	2.4	0	28
66	0		2010-02-01	2010-10-01	2010-10-01	242	242	0	0	0	0	0	0	0	1	0	0	0	0	0	1	1	1	1	0	0	0	1	1	0	0	0	0	0	0	1.1	1.1	0	0	0	1	2.5	0	74
55	1		2005-05-20	2008-05-16	2008-05-16	1092	1092	0	0	0	0	0	0	0	1	0	0	20	0	0	0	0	0	0	0	0	1	0	1	1	1	1	0	0	0	1	1	0	0	0	0	1.79	1	29
51.7178	0	1957-11-13	2009-07-20	2010-10-20	2010-10-20	457	457	0	0	0	0	0	0	0	0	0	0	0	0	0	0	0	0	0	0	0	1	0	0	0	0	0	0	0	0	1	1	0	0	0	0	2.83	0	24
48	1		2003-01-29	2003-08-07	2003-08-07	190	190	0	0	0	0	1	0	1	1	2	0	100	80	0	1	1	0	1	0	0	0	0	1	1	1	1	0	1	1	1.3	1.35	0.05	0	0	1	2.8	0	29
73	1		2003-04-25	2003-11-14	2003-11-14	203	203	0	0	0	0	1	0	1	1	2	0	100	100	0	1	1	1	1	0	0	1	1	1	0	1	1	0	1	0	1.6	1.6	0	0	0	1	2.3	0	28
57.4959	0	1950-02-03	2007-07-20	2010-10-21	2010-10-21	1189	1189	0	0	0	0	0	0	0	0	0	0	0	0	0	0	0	0	0	0	1	1	0	0	0	1	1	0	0	0	1	1	0			0	2.79	0	29
46	1		2004-09-24	2008-06-16	2008-06-16	1361	1361	0	0	0	0	0	0	0	1	0	0	40	20	0	1	1	1	1	0	0	1	0	0	0	1	1	1	1	0	1.2	1.2	0	0	0	1	2.52	0	31
53	1		2004-10-18	2005-02-09	2005-02-09	114	114	0	0	0	0	1	0	1	1	1	0	70	0	0	1	1	1	1	0	0	1	0	0	1	1	1	0	1	0	1.2	1.2	0	1	0	1	2.43	0	28
66	1		2003-06-11	2008-02-07	2008-02-07	1702	1702	0	0	0	0	1	0	1	1	0	0	30	40	0	0	0	0	0	1	0	1	1	1	1	1	1	0	0	0	1.5	1.5	0	0	0	1	2.1	0	33
77	0		2002-08-23	2003-04-17	2003-04-17	237	237	0	0	1	1	0	0	0	1	0	0	0	40	0	0	0	0	0	0	0	1	0	0	1	0	0	0	0	0	1	1	0	0	0	0	1.84	1	32
33	1		2006-04-12	2008-06-13	2008-06-13	793	793	0	0	0	0	0	0	0	0	0	0	0	0	0	0	0	0	0	0	0	1	0	0	0	0	0	0	0	0	1	1	0	0	0	0	2.52	0	33
62.2027	1	1945-10-14	2007-12-12	2011-11-27	2011-11-27	1446	1446	0	0	0	0	0	0	0	1	2	0	100	90	0	0	0	1	1	0	1	1	0	0	1	0	0	0	0	0	1.37	1.37	0			1	2.54	0	24
66.389	0	1942-05-02	2008-09-04	2010-04-15	2010-04-15	588	588	0	0	0	0	1	0	1	0	0	0	0	0	0	1	1	1	1	0	0	0	0	1	1	0	0	0	0	0	1.12	1.12	0			1	1.94	1	33
74	0		2005-02-10	2007-11-27	2007-11-27	1020	1020	0	0	0	0	0	0	0	0	0	0	0	0	0	0	0	0	0	0	0	0	0	1	0	1	0	0	1	0	1	1	0	0	0	0	2.4	0
63	1		2004-10-19	2005-01-21	2005-01-21	94	94	0	0	0	0	1	0	1	1	2	0	100	80	0	0	0	1	1	0	0	0	0	1	0	1	1	1	1	1	1.2	1.25	0.05	0	0	1	3.2	0	28
78	0		2005-03-01	2010-01-01	2010-01-01	1767	1767	0	0	0	0	0	0	0	0	0	0	0	0	0	0	0	0	0	0	0	0	0	1	0	0	0	0	0	0	2	1.7	-0.3	0	0	1	2.3	0	23
57	1		2006-07-27	2008-06-14	2008-06-14	688	688	0	0	0	0	0	0	0	1	0	0	20	0	0	1	1	0	1	0	0	0	0	1	1	1	1	0	0	0	1.4	1.4	0	0	0	1	3.73	0	41
50	1		2003-06-09	2003-10-20	2003-10-20	133	133	0	0	0	0	0	0	0	1	0	0	40	30	1	0	1	1	1	1	1	0	1	1	1	1	1	1	0	0	1.8	1.74	-0.06	0	0	1	1.5	1	27
70	1		2010-05-01	2010-10-01	2010-10-01	153	153	0	0	0	0	0	0	0	0	0	0	0	0	0	0	0	0	0	0	0	0	0	1	0	0	0	0	0	0	1	1	0	0	0	0	2.7	0	34
78	0		2004-10-19	2008-07-18	2008-07-18	1368	1368	0	0	0	0	0	0	0	1	0	0	40	30	0	0	0	0	0	0	0	0	0	1	1	1	1	1	0	0	1	1	0	0	0	0	3.2	0	30
71	0		2004-07-22	2004-12-16	2004-12-16	147	147	0	0	0	0	1	0	1	1	1	0	80	20	0	0	0	1	1	0	0	0	0	1	1	1	1	1	1	0	1.3	1.3	0	0	0	1	2.35	0	31
64	0		2004-05-12	2008-10-16	2008-10-16	1618	1618	0	0	0	0	0	0	0	1	0	0	0	0	0	0	0	0	0	0	0	0	0	0	0	0	0	0	0	0	1	1	0	0	0	0	2.48	0	27
67	1		2003-12-19	2005-12-27	2005-12-27	739	739	0	1	0	1	1	0	1	1	1	0	0	0	0	1	1	1	1	0	0	0	0	1	0	0	0	0	0	1	1	1.2	0.2	0	0	0	1.6	1	35
71	1		2007-02-01	2007-03-01	2007-03-01	28	28	0	0	1	1	0	0	0	1	1	0	0	85	0	1	1	0	1	0	0	1	0	1	1	0	0	0	0	0	1	1	0	1	0	0	2	1	30
72	1	1934-04-03	2006-02-02	2006-09-25	2006-09-25	235	235	0	0	0	0	1	1	0	1	1	0	0	0	0	0	0	0	0	0	1	0	0	1	0	1	1	1	1	1	1	1.4	0.4	1	1	0	1.72	1	29
72	1		2008-01-15	2008-10-31	2008-10-31	290	290	0	1	0	1	1	0	1	1	0	0	60	0	0	0	0	1	1	0	1	1	0	1	0	1	1	1	1	0	1.35	1.35	0	0	0	1	1.72	1	29
82	0		2010-04-01	2010-11-01	2010-11-01	214	214	0	0	0	0	0	0	0	0	0	0	0	0	0	0	0	0	0	0	0	0	0	1	0	0	0	0	0	0	1	1	0	0	0	0	2.56	0	50
68	1		2006-09-01	2006-10-01	2006-10-01	30	30	0	0	1	1	1	0	1	1	1	0	0	70	0	1	1	0	1	0	1	1	0	1	1	0	0	0	0	1	1	1.2	0.2	1	1	0	3.7	0	20
46	1		2008-06-01	2010-01-01	2010-01-01	579	579	0	0	0	0	0	0	0	0	0	0	0	0	0	0	0	0	0	0	0	0	0	1	0	0	0	0	0	0	1	1	0	0	0	0	3	0	73
66	1		2008-03-01	2010-01-01	2010-01-01	671	671	0	0	0	0	0	0	0	1	1	0	90	0	0	0	0	1	1	0	0	1	1	1	1	1	1	0	0	0	2.2	2	-0.2	0	0	1	2.6	0	45
60	1		2005-06-07	2011-04-05	2011-04-05	2128	2128	0	0	0	0	0	0	0	0	0	0	0	0	0	0	0	0	0	0	1	0	0	1	1	1	1	0	1	0	1	1	0	0	0	0	3	0
71	1		2005-05-01	2008-11-01	2008-11-01	1280	1280	0	0	0	0	0	0	0	0	0	0	0	0	0	0	0	0	0	0	0	0	0	1	1	0	0	0	0	0	1	1	0	0	0	0	2.7	0	20
77	0		2009-02-01	2010-11-15	2010-11-15	652	652	0	0	0	0	0	0	0	0	0	0	0	0	0	0	0	0	0	0	0	0	0	0	1	0	0	0	0	0	1	1	0	0	0	0	3.1	0	19
69	0		2003-04-23	2008-07-16	2008-07-16	1911	1911	0	0	0	0	0	0	0	1	0	0	50	30	0	0	0	0	0	0	0	1	0	1	0	1	1	1	1	0	1	1	0	0	0	0	2.5	0	37
80	1		2006-05-17	2006-06-18	2006-06-18	32	32	0	0	0	0	1	0	1	1	1	0	0	50	0	0	0	0	0	0	0	0	0	1	0	1	1	0	0	0	1	1	0	1	0	0	1.88	1	51
74	1		2005-10-01	2008-05-06	2008-05-06	948	948	1	0	0	1	0	0	0	1	0	0	0	0	0	1	1	1	1	0	0	1	0	1	1	0	0	0	0	0	1	1	0	0	0	0	2.5	0	20
65	0		2006-02-17	2007-06-18	2007-06-18	486	486	0	0	0	0	1	0	1	1	1	0	80	30	0	0	0	0	0	0	0	0	0	1	0	1	1	0	0	1	1	1.18	0.18	0	0	0	2.37	0	27
77.0055	1	1930-03-03	2007-02-14	2008-09-22	2008-09-22	586	586	0	0	0	0	0	0	0	0	0	0	0	0	0	0	0	0	0	0	0	0	0	1	0	0	0	0	0	0	1	1	0			0	2.58	0	26
85	0	1921-12-23	2006-04-24	2007-01-01	2007-01-01	252	252	1	0	0	1	0	0	0	0	0	0	0	0	0	0	0	1	1	0	0	0	0	1	0	1	1	0	0	0	1	1	0	0	0	0	2.3	0	18
81	0		2005-05-04	2008-08-12	2008-08-12	1196	1196	0	0	0	0	0	0	0	1	0	0	20	40	0	0	0	1	1	0	0	0	1	1	1	1	1	1	1	0	1.3	1.3	0	0	0	1	2.39	0	28
67	1		2005-02-25	2005-05-19	2005-05-19	83	83	0	0	0	0	1	0	1	1	1	0	0	20	0	0	0	0	0	0	0	1	1	1	1	1	1	0	0	0	1	1	0	0	0	0	1.86	1	29
53	1		2010-08-01	2010-12-01	2010-12-01	122	122	0	0	0	0	0	0	0	0	0	0	0	0	0	1	1	1	1	0	1	0	0	1	1	1	1	0	1	0	1	1	0	0	0	0	3.2	0	35
51	1		2010-04-26	2011-01-27	2011-01-27	276	276	0	0	0	0	0	0	0	1	0	0	0	0	0	0	0	0	0	1	1	0	0	0	0	1	1	0	0	0	2.2	2.2	0	0	0	1	1.6	1	59
77	1		2008-01-01	2010-01-01	2010-01-01	731	731	0	0	0	0	0	0	0	1	0	0	0	0	0	0	0	0	0	0	0	0	1	1	1	0	0	0	0	0	1.2	1.1	-0.1	0	0	1	2.1	0	31
67	0		2008-02-01	2010-01-01	2010-01-01	700	700	0	0	0	0	0	0	0	0	0	0	0	0	0	0	0	0	0	0	1	0	0	1	1	0	0	0	0	0	1	1	0	0	0	0	3	0	31
54	1		2006-10-10	2008-11-01	2008-11-01	753	753	0	0	0	0	0	0	0	1	0	0	0	0	0	1	1	1	1	0	1	1	0	1	0	0	0	0	0	0	1.1	1.1	0	0	0	1	2.1	0	34
70	1		2005-11-01	2006-11-01	2006-11-01	365	365	0	0	1	1	1	0	1	1	2	0	80	75	1	0	1	0	1	0	0	0	0	1	1	0	0	0	0	1	1.5	2.3	0.8	0	0	1	2	1	27
73	1		2008-04-01	2008-06-13	2008-06-13	73	73	0	0	1	1	0	0	0	1	2	0	80	80	1	1	1	0	1	0	0	0	1	0	0	0	0	0	0	1	1.5	1.8	0.3	1	1	1	2.2	0	51
59	1		2009-04-01	2010-11-15	2010-11-15	593	593	0	0	0	0	0	0	0	0	0	0	0	0	0	0	0	0	0	0	0	0	0	0	1	0	0	0	0	0	1	1	0	0	0	0	3.25	0	32
73	0		2007-01-10	2007-01-22	2007-01-22	12	12	0	0	1	1	1	0	1	1	1	0	80	0	0	0	0	0	0	0	0	0	1	1	1	0	0	0	0	1	1.2	1.5	0.3	1	1	1	2.4	0	32
42	0		2010-08-01	2010-12-01	2010-12-01	122	122	0	0	0	0	0	0	0	0	0	0	0	0	0	0	0	0	0	0	1	1	0	0	0	0	0	0	0	0	1	1	0	0	0	0	2.8	0	45
53.9096	1	1954-03-29	2008-02-11	2010-12-01	2010-12-01	1024	1024	0	0	0	0	0	0	0	0	0	0	0	0	0	0	0	0	0	0	1	0	0	0	0	0	0	0	0	0	1	1	0			0	3.15	0	20
61.3233	0	1948-02-28	2009-06-10	2011-03-09	2011-03-09	637	637	0	0	0	0	0	0	0	0	0	0	0	0	0	1	1	0	1	0	0	1	0	0	1	0	0	0	0	0	1	1	0	0	1	0	2.06	0	32
72	0		2006-05-24	2007-05-13	2007-05-13	354	354	0	0	0	0	0	0	0	1	0	0	0	0	0	1	1	1	1	0	0	0	0	1	1	1	1	0	0	0	1.9	1.9	0	1	1	1	1.68	1	57
84	1		2010-06-01	2010-11-01	2010-11-01	153	153	0	0	0	0	0	0	0	0	0	0	0	0	0	0	0	0	0	0	0	0	1	1	0	0	0	0	0	0	1	1	0	0	0	0	2.5	0	37
67	0		2007-02-26	2007-12-27	2007-12-27	304	304	0	0	0	0	0	0	0	1	0	0	0	0	0	0	0	0	0	0	0	0	0	1	1	1	1	0	0	0	1	1	0	0	0	0	3.22	0	27
84	0		2005-05-16	2008-11-28	2008-11-28	1292	1292	0	0	0	0	0	0	0	1	3	0	90	90	1	0	1	1	1	0	1	0	0	1	1	1	1	1	1	0	1.35	1.35	0	0	0	1	2.3	0
72	1		2006-06-30	2007-11-08	2007-11-08	496	496	0	0	0	0	1	0	1	1	2	0	70	100	0	0	0	0	0	1	0	0	0	1	1	1	1	0	0	0	1	1	0	0	0	0	2.89	0	27
74	1		2009-09-18	2010-06-18	2010-06-18	273	273	0	0	0	0	0	0	0	1	0	0	0	40	0	0	0	0	0	0	0	0	0	1	1	1	1	0	0	0	1	1	0	0	0	0	1.81	1	31
67	1	1939-11-12	2007-04-26	2007-10-09	2007-10-09	166	166	0	0	0	0	0	0	0	0	0	0	0	0	1	0	1	1	1	0	1	0	1	1	1	1	1	0	0	0	2.56	2.56	0	0	0	1	1.91	1	36
79	1	1927-01-10	2006-01-26	2007-10-17	2007-10-17	629	629	0	0	0	0	0	0	0	0	0	0	0	0	0	1	1	1	1	0	0	0	0	0	0	0	0	0	0	0	1.94	1.75	-0.19	0	0	1	2.7	0	34.1
68	0		2003-11-26	2004-06-23	2004-06-23	210	210	0	0	0	0	1	0	1	1	1	0	80	0	0	0	0	0	0	0	0	0	1	1	1	1	1	0	0	1	1.18	1.2	0.02	0	0	1	2.6	0	30
54	0		2006-01-25	2008-06-06	2008-06-06	863	863	0	0	0	0	0	0	0	1	0	0	0	0	0	0	0	0	0	0	0	0	0	1	1	0	0	0	0	0	1	1	0	0	0	0	2.13	0	78
76	1		2007-10-01	2010-01-01	2010-01-01	823	823	0	0	0	0	0	0	0	1	0	0	0	50	1	0	1	1	1	0	1	1	0	1	0	0	0	0	0	0	1.1	1	-0.1	0	0	1	2.3	0	27
70.7151	0	1937-10-03	2008-06-03	2010-10-20	2010-10-20	869	869	0	0	0	0	0	0	0	0	0	0	0	0	1	0	1	1	1	0	0	0	0	1	0	1	1	0	0	0	1	1	0			0	2.68	0	28
67.3918	0	1940-11-07	2008-03-13	2010-11-16	2010-11-16	978	978	0	0	0	0	0	0	0	0	0	0	0	0	0	0	0	0	0	0	0	0	0	1	1	0	0	0	0	0	1	1	0			0	2.21	0	38
53	1		2010-01-01	2010-10-01	2010-01-01	273	0	0	0	0	0	0	0	0	0	0	0	0	0	0	0	0	0	0	0	1	1	0	0	1	0	0	0	0	0	1	1	0	0	0	0	2.7	0	29
49	1		2010-06-01	2010-10-01	2010-10-01	122	122	0	0	0	0	0	0	0	1	0	0	0	0	0	1	1	1	1	0	0	0	0	1	1	0	0	0	0	0	1	1	0	0	0	0	3.2	0	35
63	0		2004-11-01	2010-01-01	2010-01-01	1887	1887	0	0	0	0	0	0	0	0	0	0	0	0	0	0	0	0	0	0	0	0	0	0	1	0	0	0	0	0	1	1	0	0	0	0	2.7	0	20
43	0		2008-11-01	2010-01-01	2010-01-01	426	426	0	0	0	0	0	0	0	0	0	0	0	0	0	0	0	0	0	0	0	0	0	0	0	0	0	0	0	0	1	1	0	0	0	0	3.3	0	23
46.0767	1	1962-01-18	2008-02-04	2010-10-21	2010-10-21	990	990	0	0	0	0	0	0	0	0	0	0	0	0	0	0	0	0	0	1	0	1	0	0	0	0	0	0	0	0	1.43	1.43	0			1	2.57	0	28
18	1		2004-02-19	2008-08-13	2008-08-13	1637	1637	0	0	0	0	0	0	0	1	0	0	0	0	0	0	0	0	0	0	0	0	0	0	0	0	0	0	0	0	1	1	0	0	0	0	2.87	0	30
54	1		2004-05-17	2005-06-09	2005-06-09	388	388	0	0	1	1	0	0	0	1	1	0	0	50	0	0	0	0	0	1	0	0	0	0	1	1	1	0	0	0	1	1	0	0	0	0	1.92	1	58
18	1		2002-11-06	2008-06-12	2008-06-12	2045	2045	0	0	0	0	0	0	0	1	0	0	0	0	0	0	0	0	0	0	0	0	0	0	0	0	0	0	0	0	1	1	0	0	0	0	2.1	0	30
56	1		2006-06-19	2008-03-06	2008-03-06	626	626	0	0	0	0	0	0	0	0	0	0	0	0	0	1	1	0	1	0	0	1	1	1	1	1	1	0	0	0	1	1	0	0	0	0	2.27	0	75
74	1		2007-04-10	2007-11-15	2007-11-15	219	219	0	0	0	0	1	0	1	1	1	0	50	70	0	0	0	0	0	0	0	0	0	1	1	1	1	0	0	1	1	1.2	0.2	1	0	0	1.47826	1	115
53	1		2006-10-01	2010-01-01	2010-01-01	1188	1188	0	0	0	0	0	0	0	0	0	0	0	0	0	0	0	0	0	0	1	0	0	1	1	0	0	0	0	0	1	1	0	1	0	0	2.85	0	20
46.7397	1	1960-07-05	2007-03-21	2009-02-19	2009-02-19	701	701	0	0	0	0	0	0	0	1	2	0	0	100	0	1	1	0	1	0	1	1	1	0	1	1	1	0	0	1	1	1.35	0.35	0	1	0	2	1	30
61	1		2009-07-01	2010-11-15	2010-11-15	502	502	0	0	0	0	0	0	0	1	0	0	0	0	1	0	1	1	1	0	0	1	0	1	1	0	0	0	0	0	1.4	1.2	-0.2	0	0	1	4.5	0	25
63.3945	0	1943-09-19	2007-01-25	2008-09-22	2008-09-22	606	606	0	0	0	0	0	0	0	1	0	0	0	0	0	0	0	0	0	0	1	0	0	1	1	1	0	1	0	0	1	1	0			0	2.05	0	38
78.1123	1	1929-04-06	2007-04-28	2010-10-25	2010-10-25	1276	1276	0	0	0	0	0	0	0	0	0	0	0	0	0	1	1	0	1	0	0	0	0	0	0	1	0	1	0	0	1	1	0			0	1.8	1	25
76	0		2003-03-27	2003-12-20	2003-12-20	268	268	0	0	0	0	1	0	1	1	2	0	50	90	0	1	1	1	1	0	1	1	1	1	1	1	1	1	1	1	1.8	1.9	0.1	0	0	1	1.8	1	37
76	0		2006-09-21	2010-01-01	2010-01-01	1198	1198	0	0	0	0	0	0	0	0	0	0	0	0	0	0	0	0	0	0	0	0	0	1	1	0	0	0	0	0	1	1	0	0	0	0	2.1	0	26
61	0		2005-08-17	2011-05-09	2011-05-09	2091	2091	0	0	0	0	0	0	0	1	0	0	0	0	0	1	1	0	1	0	0	0	0	0	1	1	0	1	0	0	1	1	0	0	1	0	2.36	0
60	0		2003-02-04	2004-04-04	2004-04-04	425	425	0	0	1	1	1	0	1	1	0	0	0	0	0	0	0	0	0	0	0	0	0	1	1	1	0	1	0	0	1	1	0	0	0	0	1.8	1	29
61	0		2003-05-19	2003-08-29	2003-08-29	102	102	0	0	0	0	1	0	1	1	1	0	30	0	0	0	0	0	0	0	1	0	0	1	1	1	1	0	0	0	1	1	0	0	0	0	1.62	1	25
69	0		2006-06-26	2007-07-17	2007-07-17	386	386	0	0	0	0	0	0	0	0	0	0	0	0	0	1	1	0	1	0	1	0	1	1	1	1	1	0	1	0	1.6	1.6	0	0	0	1	2.22	0	45
74	1		2009-03-01	2010-11-15	2010-11-15	624	624	0	0	0	0	0	0	0	0	0	0	0	0	0	0	0	0	0	0	1	0	0	1	0	0	0	0	0	0	1.1	1	-0.1	0	0	1	5.2	0	35
77.5808	1	1930-08-30	2008-03-10	2010-11-11	2010-11-11	976	976	0	0	0	0	0	0	0	0	0	0	0	0	0	0	0	0	0	0	1	1	0	0	0	0	0	0	0	0	1	1	0			0	2.38	0	21
76	0	1930-05-07	2007-01-11	2007-10-17	2007-10-17	279	279	0	0	0	0	0	0	0	0	0	0	0	0	0	0	0	0	0	0	0	1	0	1	0	0	0	0	0	0	1	1	0	0	0	0	2.6	0	33.9
56.1808	1	1952-01-21	2008-03-13	2008-03-14	2008-03-14	1	1	0	0	0	0	1	0	1	1	1	0	0	0	0	0	0	0	0	0	0	1	1	1	1	0	0	0	0	0	1	1	0			0	1.62	1	26
70	1		2004-12-21	2011-05-17	2011-05-17	2338	2338	0	0	0	0	0	0	0	1	0	0	0	0	0	0	0	0	0	0	1	1	0	1	1	1	1	0	0	0	1	1	0	0	0	0	1.7	1
68.9014	1	1940-01-28	2008-12-05	2010-09-29	2010-09-29	663	663	0	0	0	0	0	0	0	0	0	0	0	0	0	0	0	0	0	0	0	1	1	1	1	1	0	1	0	0	1	1	0	0	0	0	2.25	0	20
64	1		2005-10-01	2010-01-01	2010-01-01	1553	1553	0	0	0	0	1	0	1	1	0	0	0	0	0	1	1	1	1	0	0	0	0	0	0	0	0	0	0	0	1.5	1	-0.5	0	0	1	5.3	0	16
80	1		2007-07-01	2010-01-01	2010-01-01	915	915	0	0	0	0	0	0	0	0	0	0	0	0	1	0	1	1	1	0	0	0	0	1	1	0	0	0	0	1	1.7	1.8	0.1	0	0	1	2.6	0	50
60	0		2006-03-01	2006-05-01	2006-05-01	61	61	0	1	0	1	1	0	1	1	2	0	40	70	0	0	0	0	0	1	0	0	0	1	1	1	1	0	0	1	2	2.2	0.2	1	0	1	1.7	1	25
68	0		2008-05-01	2010-01-01	2010-01-01	610	610	0	0	0	0	0	0	0	0	0	0	0	0	0	0	0	0	0	0	0	0	0	0	1	0	0	0	0	0	1	1	0	0	0	0	3	0	31
73	0		2004-04-01	2010-01-01	2010-01-01	2101	2101	0	0	0	0	0	0	0	1	0	0	0	0	0	1	1	0	1	0	0	0	0	1	0	0	0	0	0	0	1	1	0	1	0	0	2.1	0	30
80	0		2004-03-01	2007-12-01	2007-12-01	1370	1370	1	0	0	1	0	0	0	1	0	40	0	0	0	0	0	0	0	0	0	0	0	1	1	1	1	0	0	0	1	1	0	0	0	0	2.1	0	31
76	1		2004-07-28	2008-09-12	2008-09-12	1507	1507	0	0	0	0	0	0	0	1	0	0	35	0	0	0	0	0	0	0	0	0	0	0	1	0	0	0	0	0	1	1	0	0	0	0	3.86	0	29
67	1		2006-02-27	2008-06-10	2008-06-10	834	834	0	0	0	0	0	0	0	0	0	0	0	0	1	0	1	0	1	0	0	0	1	1	1	1	0	1	0	0	1	1	0	0	0	0	3.14	0	35
63	0		2006-09-18	2008-05-09	2008-05-09	599	599	0	0	0	0	0	0	0	0	0	0	0	0	0	0	0	0	0	0	1	0	0	1	1	1	1	1	0	0	1	1	0	0	0	0	2.48	0	31
70	0		2007-09-17	2008-01-14	2008-01-14	119	119	0	0	0	0	1	0	1	1	2	0	99	30	0	0	0	0	0	0	1	0	1	1	0	1	1	0	0	1	1	1.2	0.2	1		0	1.16667	1	60
49	1		2003-01-31	2006-04-30	2006-04-30	1185	1185	0	0	1	1	0	0	0	1	0	0	50	0	0	1	1	1	1	0	0	1	0	0	1	1	1	0	1	0	2.1	1.98	-0.12	0	0	1	1.74	1	31
51	0		2005-06-24	2010-07-02	2010-07-02	1834	1834	0	0	0	0	0	0	0	1	1	0	90	0	0	1	1	1	1	0	1	1	0	1	1	1	1	0	0	0	1	1	0	0	0	0	1.9	1
56.011	0	1952-10-11	2008-10-01	2010-11-24	2010-11-24	784	784	0	0	0	0	0	0	0	0	0	0	0	0	0	0	0	0	0	0	0	0	0	1	1	0	0	0	0	0	1	1	0	0	0	0	2.19	0	32
62.3479	1	1946-02-12	2008-06-03	2010-11-11	2010-11-11	891	891	0	0	0	0	0	0	0	1	0	0	0	0	0	0	0	0	0	1	1	0	1	1	1	0	0	0	0	0	1	1	0			0	1.79	1	34
82	1		2007-12-20	2008-04-13	2008-04-13	115	115	0	0	0	0	1	0	1	1	0	0	50	0	0	0	0	0	0	0	0	0	1	1	0	1	1	0	0	1	1.5	1.6	0.1	0		1	1.45	1	65
72	0		2005-07-01	2010-01-01	2010-01-01	1645	1645	0	0	0	0	0	0	0	0	0	0	0	0	0	0	0	0	0	0	0	0	0	1	0	0	0	0	0	0	1	1	0	0	0	0	2.1	0	25
78	1		2006-05-02	2008-08-06	2008-08-06	827	827	0	0	0	0	0	0	0	0	0	0	0	0	0	0	0	1	1	0	0	0	0	1	1	1	1	1	1	0	1	1	0	0	0	0	2.55	0	31
77	1		2005-05-26	2005-10-14	2005-10-14	141	141	0	0	0	0	1	1	0	1	2	0	90	40	1	0	1	0	1	0	1	1	1	1	0	1	1	1	1	1	1	1.2	0.2	0	0	0	1.45	1	32
72.9315	0	1937-03-16	2010-02-01	2011-11-27	2011-11-27	664	664	0	0	0	0	0	0	0	0	0	0	0	0	0	0	0	0	0	0	0	0	0	1	1	0	0	0	0	0	1	1	0	0	0	0	2.23	0	31
77	1		2004-09-01	2010-01-01	2010-01-01	1948	1948	0	0	0	0	0	0	0	0	0	0	0	0	1	0	1	1	1	0	0	0	0	0	0	0	0	0	0	0	1.37	1.2	-0.17	0	0	1	2.1	0
65	1		2004-03-01	2006-10-01	2006-10-01	944	944	0	1	0	1	0	0	0	1	1	0	90	0	1	0	1	1	1	0	1	1	1	0	1	0	0	0	0	1	1.5	1.75	0.25	1	0	1	2.8	0	38
68	1		2007-04-01	2010-01-01	2010-01-01	1006	1006	0	0	0	0	0	0	0	1	1	0	90	0	1	0	1	1	1	0	1	1	1	0	1	0	0	0	0	1	1.3	1.5	0.2	0	0	1	4.5	0	31
73.4822	0	1933-10-30	2007-04-06	2010-11-02	2010-11-02	1306	1306	0	0	1	1	0	0	0	0	0	0	0	0	0	0	0	0	0	0	0	0	0	1	0	0	0	0	0	0	1	1	0			0	2	1	34
44	1		2004-09-10	2008-07-13	2008-07-13	1402	1402	0	0	0	0	0	0	0	1	0	0	0	0	0	0	0	0	0	1	0	1	0	0	0	0	0	0	0	0	1	1	0	0	0	0	2.64	0	25
72	0		2006-04-19	2010-04-13	2010-04-13	1455	1455	0	0	0	0	0	0	0	0	0	0	0	0	0	0	0	0	0	0	0	0	0	1	1	0	0	0	0	0	1	1	0	0	0	0	2.1	0
75.3973	0	1931-10-16	2007-02-19	2009-09-04	2009-09-04	928	928	0	0	0	0	0	0	0	1	0	0	0	0	0	1	1	0	1	0	0	0	0	0	1	0	0	0	0	0	1	1	0			0	2.53	0	38
58	0		2006-02-08	2006-05-05	2006-05-05	86	86	0	0	0	0	0	0	0	0	0	0	0	0	0	0	0	0	0	0	1	0	0	1	0	0	0	0	0	0	1	1	0	0	0	0	2.8	0
59	0		2003-05-22	2008-09-12	2008-09-12	1940	1940	0	0	0	0	0	0	0	1	0	0	0	0	0	0	0	0	0	0	0	0	0	1	1	1	0	1	0	0	1	1	0	0	0	0	2.4	0	35
61	1		2003-12-15	2008-08-13	2008-08-13	1703	1703	0	0	0	0	0	0	0	1	0	0	0	0	0	0	0	0	0	0	0	1	0	1	1	0	0	0	0	0	1	1	0	0	0	0	2.5	0	30
67	0		2002-12-14	2008-10-10	2008-10-10	2127	2127	0	0	0	0	0	0	0	1	0	0	0	0	0	0	0	0	0	0	0	0	0	0	1	0	0	0	0	0	1	1	0	0	0	0	2.1	0	32
58	0		2008-02-01	2010-01-01	2010-01-01	700	700	0	0	0	0	0	0	0	0	0	0	0	0	0	1	1	0	1	0	0	0	1	1	1	1	1	0	0	0	1	1	0	0	0	0	3.6	0	35
69	1		2006-06-29	2008-05-09	2008-05-09	680	680	0	0	0	0	0	0	0	0	0	0	0	0	0	0	0	0	0	0	1	0	0	1	1	1	1	0	0	0	1.7	1.6	-0.1	0	0	1	2.35	0	40
65	1		2008-08-06	2010-06-12	2010-06-13	676	676	0	0	0	0	0	0	0	1	0	0	0	0	0	0	0	0	0	1	0	0	0	0	0	0	0	0	0	0	1.45	1.4	-0.05	0	0	1	2.4	0	33
57	0		2005-04-01	2010-01-01	2010-01-01	1736	1736	0	0	0	0	0	0	0	0	0	0	0	0	0	0	0	0	0	0	0	0	0	1	1	0	0	0	0	0	1	1	0	1	1	0	2.2	0	25
73	1		2004-09-16	2005-01-28	2005-01-28	134	134	0	0	0	0	1	0	1	1	1	0	0	20	0	1	1	0	1	0	0	1	0	1	0	1	0	1	0	1	1.19	1.3	0.11	1	0	1	1.67	1	26
52	1	1955-10-26	2007-12-21	2008-10-22	2008-10-22	306	306	0	0	0	0	0	0	0	1	0	0	0	0	0	0	0	0	0	0	1	0	1	1	1	1	0	1	1	0	1	1	0	0	0	0	3.6	0	16
27	0		2003-06-04	2007-06-06	2007-06-06	1463	1463	0	0	0	0	0	0	0	1	0	0	0	0	0	1	1	1	1	0	1	0	0	0	1	1	1	0	1	0	1.3	1.2	-0.1	0	0	1	3.8	0	29
67.3616	1	1939-02-18	2006-06-13	2011-05-19	2011-05-19	1801	1801	0	0	0	0	0	0	0	0	0	0	0	0	0	0	0	0	0	0	0	0	0	1	1	0	0	0	0	0	1	1	0	0	0	0	2.30769	0	26
66	1		2008-07-01	2010-01-01	2010-01-01	549	549	0	0	0	0	0	0	0	1	0	0	0	0	0	0	0	0	0	0	0	1	0	1	1	0	0	0	0	0	1	1	0	0	0	0	3.3	0	70
56	1	1949-11-17	2006-06-15	2007-10-17	2007-10-17	489	489	0	0	0	0	0	0	0	0	0	0	0	0	0	1	1	1	1	0	0	0	0	1	1	1	1	0	0	0	1.12	1	-0.12	0	0	1	2.8	0	24.9
65	1		2004-02-01	2006-07-01	2006-07-01	881	881	1	0	0	1	0	0	0	1	2	0	100	75	0	0	0	0	0	0	0	0	1	1	1	0	0	0	0	0	1	1	0	0	0	0	1.6	1	28
67	1		2009-04-01	2010-01-01	2010-01-01	275	275	0	0	0	0	0	0	0	1	0	0	0	0	0	1	1	1	1	0	1	0	0	0	1	0	0	0	0	0	1.75	1.5	-0.25	0	0	1	2.6	0	34
82	1		2010-01-01	2010-02-01	2010-02-01	31	31	0	0	1	1	1	0	1	1	1	0	75	0	1	0	1	1	1	0	0	1	0	1	1	0	0	0	0	1	1.3	1.5	0.2	0	0	1	3.1	0	30
65	1		2007-01-01	2010-01-01	2010-01-01	1096	1096	0	0	0	0	0	0	0	1	0	0	60	55	0	1	1	1	1	0	0	0	0	1	1	0	0	0	0	0	1	1	0	0	0	0	2.1	0	28
48	1	1957-02-23	2005-01-24	2008-11-11	2008-11-11	1387	1387	0	0	0	0	0	0	0	1	0	0	0	0	0	0	0	0	0	0	0	0	1	0	0	0	0	0	0	0	1	1	0	0	0	0	3.33	0	15
51	1		2007-05-01	2007-07-04	2007-07-04	64	64	0	0	1	1	1	0	1	1	2	0	0	80	1	0	1	1	1	0	1	1	1	1	1	0	0	0	0	1	1.6	1.9	0.3	1	1	1	1.3	1	38
63	0		2006-12-01	2010-01-01	2010-01-01	1127	1127	0	0	0	0	0	0	0	0	0	0	0	0	0	0	0	0	0	0	1	1	0	0	0	0	0	0	0	0	1	1	0	0	0	0	3.7	0	20
70	1		2008-01-01	2008-04-01	2008-04-01	91	91	0	0	0	0	1	1	0	1	3	0	80	80	0	0	0	0	0	0	0	1	1	1	0	0	0	0	0	1	2.4	2.7	0.3	0	1	1	1.15	1	78
76	1		2005-04-13	2006-03-01	2006-03-01	322	322	0	0	1	1	0	0	0	1	0	0	30	65	0	1	1	1	1	0	0	0	0	1	1	0	0	0	0	1	1.75	2	0.25	1	0	1	3	0
69	0		2005-11-01	2006-01-07	2006-01-07	67	67	0	0	1	1	1	0	1	1	0	0	0	0	0	0	0	1	1	0	0	0	0	0	0	0	0	0	0	1	1	1.3	0.3	0	0	0	1.8	1	25
73	0		2007-06-01	2007-07-01	2007-07-01	30	30	0	0	1	1	0	0	0	1	0	0	0	70	0	1	1	1	1	0	0	1	0	1	0	0	0	0	0	1	1.1	1.3	0.2	1	1	1	1.9	1	24
81.337	1	1926-07-06	2007-10-17	2007-10-19	2007-10-19	2	2	0	0	0	0	1	1	0	1	2	0	90	90	0	0	0	0	0	1	0	0	0	1	0	0	0	0	0	1	1.43	1.56	0.13			1	1.81	1	26
78	1		2005-05-18	2005-08-18	2005-08-18	92	92	0	0	0	0	1	0	1	1	1	0	90	20	0	0	0	0	0	0	0	1	0	1	1	1	1	0	0	1	1.18	1.2	0.02	0	0	1	2.09	0	32
69	0		2003-03-07	2004-01-31	2004-01-31	330	330	0	0	0	0	1	1	0	1	2	0	70	40	0	0	0	0	0	1	0	1	1	1	1	0	0	0	0	1	1	1.25	0.25	0	0	0	1.3	1	30
72	1		2009-09-08	2010-06-09	2010-06-09	274	274	0	0	0	0	0	0	0	1	0	0	0	30	0	0	0	0	0	1	0	1	0	1	0	1	1	0	1	0	2.1	2	-0.1	0	0	1	1.7	1	54
32	1		2006-09-28	2008-06-10	2008-06-10	621	621	0	0	0	0	0	0	0	0	0	0	0	0	0	0	0	0	0	0	0	0	0	0	0	0	0	0	0	0	1	1	0	0	0	0	3.75	0	24
58	0		2010-01-01	2010-11-01	2010-11-01	304	304	0	0	0	0	0	0	0	0	0	0	0	0	0	0	0	0	0	0	0	1	0	1	1	0	0	0	0	0	1	1	0	0	0	0	2.53	0	26
57.5836	1	1948-10-30	2006-05-17	2007-01-22	2007-01-22	250	250	0	0	0	0	0	0	0	0	0	0	0	0	0	1	1	0	1	0	0	1	0	0	1	0	0	0	0	0	1.56	1.56	0			1	2.25	0	28
80	1		2003-03-28	2006-08-22	2006-08-22	1243	1243	1	0	0	1	0	0	0	1	3	0	85	99	0	1	1	1	1	0	0	0	0	0	1	1	0	1	0	1	1.3	1.45	0.15	0	0	1	1.59	1	32
79	1	1927-12-04	2006-10-04	2007-11-16	2007-11-16	408	408	0	0	0	0	0	0	0	1	1	0	50	90	0	1	1	0	1	0	1	1	0	1	1	1	1	0	1	0	1	1	0	0	0	0	1.96	1	28
75	1		2006-04-04	2008-02-18	2008-02-18	685	685	0	0	0	0	0	0	0	1	0	0	50	30	0	0	0	1	1	0	0	0	1	1	1	1	1	1	0	0	1	1	0	0	0	0	3.57	0	28
65	1		2003-05-07	2007-03-08	2007-03-08	1401	1401	0	0	0	0	0	0	0	1	0	0	0	0	0	0	0	0	0	0	0	0	0	1	0	1	1	0	0	0	1	1	0	1	1	0	2.07	0	31
45	0		2008-12-16	2010-06-17	2010-06-17	548	548	0	0	0	0	0	0	0	1	0	0	0	0	0	0	0	0	0	1	0	1	0	0	1	1	1	0	0	0	1.7	1.45	-0.25	0	0	1	2.1	0	38
44	0		2003-04-29	2008-03-13	2008-03-13	1780	1780	0	0	0	0	0	0	0	1	0	0	0	0	0	0	0	0	0	0	0	1	0	0	0	1	1	0	0	0	1.75	1.72	-0.03	0	0	1	1.8	1	29
53	1		2006-03-02	2007-11-16	2007-11-16	624	624	0	0	0	0	0	0	0	1	0	0	0	0	0	0	0	0	0	0	0	0	0	1	0	0	0	0	0	0	1	1	0	0	0	0	4.3	0
72	1		2010-01-01	2010-10-01	2010-10-01	273	273	0	0	0	0	0	0	0	1	0	0	55	60	0	1	1	0	1	0	1	1	0	0	1	0	0	0	0	0	1	1	0	0	0	0	1.9	1	58
75	1		2005-05-26	2008-10-12	2008-10-12	1235	1235	0	0	0	0	0	0	0	1	0	0	60	60	0	0	0	0	0	0	0	1	0	1	0	1	1	0	0	0	1	1	0	0	0	0	2.96	0	25
59.9562	1	1949-04-10	2009-03-10	2011-04-07	2011-04-07	758	758	0	0	0	0	0	0	0	0	0	0	0	0	1	0	1	1	1	0	1	1	0	1	1	0	0	0	0	0	2.06	2.06	0	0	0	1	1.6	1	38
52	1		2004-01-01	2008-11-01	2008-11-01	1766	1766	0	0	0	0	0	0	0	0	0	0	0	0	0	0	0	0	0	0	0	0	0	1	0	0	0	0	0	0	1	1	0	0	0	0	2.7	0	25
63	1		2008-10-01	2010-01-01	2010-01-01	457	457	0	0	0	0	0	0	0	1	1	0	50	0	1	0	1	1	1	0	1	1	1	1	0	0	0	0	0	1	1	1.2	0.2	0	0	0	2.76	0	26
73.7918	0	1935-07-26	2009-04-22	2009-11-10	2009-11-10	202	202	0	0	0	0	0	0	0	1	0	0	0	0	0	0	0	0	0	0	1	1	0	1	1	0	0	0	0	0	1	1	0	0	0	0	2.28	0	28
67.4877	1	1942-06-08	2009-11-16	2010-11-05	2010-11-05	354	354	0	0	0	0	0	0	0	0	0	0	0	0	0	0	0	1	1	0	0	0	1	1	0	0	0	0	0	0	1.5	1.5	0	0	0	1	2.08	0	25
72	0		2004-03-22	2004-10-22	2004-10-22	214	214	0	0	0	0	1	0	1	1	2	0	95	90	0	1	1	1	1	0	0	0	0	1	1	1	0	1	1	1	1.3	1.32	0.02	0	0	1	2.11	0	28
51	1		2005-05-01	2008-11-01	2008-11-01	1280	1280	0	0	0	0	0	0	0	1	0	0	0	0	0	1	1	1	1	0	0	0	0	0	1	0	0	0	0	0	1.5	1.3	-0.2	0	0	1	3.2	0	16
66	1		2004-02-01	2008-11-01	2008-11-01	1735	1735	0	0	0	0	0	0	0	1	0	0	0	0	0	1	1	0	1	0	0	0	0	0	1	0	0	0	0	0	1	1	0	0	0	0	2.7	0	30
72	1		2009-08-01	2010-11-15	2010-11-15	471	471	0	0	0	0	0	0	0	1	0	0	0	0	0	1	1	0	1	0	0	0	0	0	1	0	0	0	0	0	1	1	0	0	0	0	2.17	0	40
66	0		2006-12-13	2008-05-13	2008-05-13	517	517	0	0	0	0	0	0	0	1	0	0	0	0	0	0	0	0	0	0	0	0	0	0	1	1	1	0	1	0	1	1	0	0	0	0	4.07	0	30
57	1		2006-04-20	2008-07-16	2008-07-16	818	818	0	0	0	0	0	0	0	0	0	0	0	0	0	0	0	0	0	1	0	0	0	1	1	1	1	0	0	0	1	1	0	0	0	0	2.55	0	29
63	1		2004-06-18	2008-10-10	2008-10-10	1575	1575	0	0	0	0	0	0	0	1	2	0	100	80	0	0	0	1	1	0	0	0	0	1	0	1	0	1	1	0	1.25	1.25	0	0	0	1	2.21	0	33
74.8904	1	1932-11-03	2007-09-06	2010-11-02	2010-11-02	1153	1153	0	0	0	0	0	0	0	0	0	0	0	0	0	0	0	0	0	0	0	0	0	1	1	1	1	1	0	0	1	1	0			0	2.14	0	44
49	1	1952-08-22	2006-02-23	2007-10-17	2007-10-17	601	601	0	0	0	0	0	0	0	1	0	0	60	0	0	1	1	1	1	0	0	0	0	0	0	0	0	0	0	1	1.25	1.31	0.06	0	1	1	1.86	1	18.9
76.0822	1	1933-02-21	2009-03-04	2010-10-25	2010-10-26	601	601	0	0	0	0	0	0	0	0	2	0	0	0	1	0	1	0	1	1	1	0	0	1	1	1	1	0	0	0	1.25	1.25	0	0	0	1	2.4	0	25
76	1		2009-10-01	2009-11-01	2009-11-01	31	31	0	1	0	1	1	1	0	1	2	60	0	0	0	1	1	0	1	0	0	0	0	1	0	0	0	0	0	1	1.1	1.4	0.3	1	1	1	1.5	1	25
73.3918	1	1936-11-24	2010-03-29	2010-10-28	2010-10-28	213	213	0	0	0	0	0	0	0	0	0	0	0	0	1	0	1	0	1	0	0	1	1	1	1	0	0	0	0	0	1	1	0	0	0	0	1.77	1
67	0		2003-05-19	2003-10-29	2003-10-29	163	163	0	0	0	0	1	0	1	1	2	0	70	90	0	0	0	0	0	0	0	1	1	1	1	1	1	1	0	0	1	1	0	1	1	0	2.3	0	36
58	1		2007-01-11	2008-02-11	2008-02-11	396	396	0	0	0	0	0	0	0	1	0	0	0	40	0	0	0	0	0	0	1	0	1	1	0	1	1	0	0	0	1	1	0	0	0	0	2.38889	0	36
69	0		2004-07-12	2004-09-12	2004-09-12	62	62	0	0	0	0	0	0	0	1	1	0	0	20	0	0	0	0	0	0	0	0	0	1	1	1	0	1	0	0	1	1	0	0	0	0	1.75	1	28
51.5315	0	1957-08-13	2009-02-10	2010-10-28	2010-10-28	625	625	0	0	0	0	0	0	0	0	0	0	0	0	0	0	0	0	0	0	1	1	0	0	1	0	0	0	0	0	1	1	0	0	0	0	2.35	0	31
79	1		2010-05-01	2010-10-01	2010-10-01	153	153	0	0	0	0	0	0	0	0	0	0	0	0	1	0	1	1	1	0	0	1	1	1	1	1	1	0	0	0	1.2	1	-0.2	0	0	1	3.6	0	32
62	1		2006-02-01	2007-02-10	2007-02-10	374	374	0	0	1	1	0	0	0	1	1	0	0	0	0	1	1	1	1	0	0	0	0	1	1	0	0	0	0	1	1.5	1.7	0.2	0	0	1	1.8	1
54.211	1	1954-10-01	2008-12-03	2010-07-23	2010-07-23	597	597	0	0	0	0	0	0	0	1	1	0	100	0	1	0	1	0	1	0	1	1	0	1	1	1	1	0	0	0	1.35	1.35	0	0	0	1	2.04	0	22
65	1		2006-02-01	2008-05-06	2008-05-06	825	825	0	0	0	0	0	0	0	1	0	0	0	40	0	0	0	0	0	1	0	1	1	1	0	0	0	0	0	0	1	1	0	0	1	0	2.09	0	33
75	0		2003-04-15	2003-10-03	2003-10-03	171	171	0	0	0	0	1	0	1	1	1	0	30	90	0	1	1	0	1	0	0	0	1	1	1	1	0	1	0	0	1	1	0	0	0	0	2.3	0	42
50	1		2008-11-20	2009-04-30	2009-04-30	161	161	0	0	0	0	0	0	0	1	0	0	0	30	0	0	0	0	0	0	0	1	0	0	0	1	1	0	0	0	1	1	0	0	0	0	3.3	0	23
70	0		2008-02-01	2010-01-01	2010-01-01	700	700	0	0	0	0	0	0	0	0	0	0	0	0	0	0	0	0	0	0	1	0	0	1	0	0	0	0	0	0	1	1	0	0	0	0	5.9	0	22
59	1		2004-03-01	2010-01-01	2010-01-01	2132	2132	0	0	0	0	0	0	0	1	0	0	0	0	0	1	1	1	1	0	0	0	0	0	1	0	0	0	0	0	1.5	1.5	0	0	0	1	2	1
67	0		2005-06-01	2005-07-07	2005-07-07	36	36	0	0	0	0	1	1	0	1	3	0	95	85	0	0	0	1	1	0	0	0	1	0	1	0	0	0	0	1	1.4	1.7	0.3	1	1	1	1.6	1	45
55	0		2008-01-18	2008-12-12	2008-12-12	329	329	0	0	0	0	0	0	0	1	0	0	0	0	0	0	0	0	0	1	0	0	0	1	1	1	1	1	0	0	2	2	0	0	0	1	1.8	1	48
71	0		2006-08-04	2010-01-01	2010-01-01	1246	1246	0	0	0	0	0	0	0	1	0	0	0	0	0	0	0	1	1	0	0	0	0	1	1	0	0	0	0	0	1	1	0	0	0	0	3.2	0	16
56	0		2006-07-27	2010-01-01	2010-01-01	1254	1254	0	0	0	0	0	0	0	1	0	0	0	0	0	0	0	0	0	0	0	0	0	1	1	0	0	0	0	0	1	1	0	0	0	0	3.5	0	17
67	0		2005-06-09	2008-06-12	2008-06-12	1099	1099	0	0	0	0	0	0	0	1	0	0	20	0	0	0	0	1	1	0	0	0	0	1	1	1	1	0	0	0	1	1	0	0	0	0	2.24	0	34
68	0		2010-04-01	2010-11-01	2010-11-01	214	214	0	0	0	0	0	0	0	0	0	0	0	0	0	0	0	0	0	0	0	0	1	1	1	0	0	0	0	0	1	11	0	0	0	0	3.7	0	40
75	1		2010-05-01	2010-11-01	2010-11-01	184	184	0	0	0	0	0	0	0	0	0	0	0	0	0	0	0	0	0	0	0	0	0	1	1	0	0	0	0	0	1	1	0	0	0	0	3.7	0	33
56	1		2003-04-14	2003-11-12	2003-11-12	212	212	0	0	0	0	1	0	1	1	1	0	20	90	1	0	1	0	1	0	0	0	0	0	1	0	0	0	0	1	1	1.1	0.1	0	0	0	2.6	0	28
66	0		2006-05-01	2010-01-01	2010-01-01	1341	1341	0	0	0	0	0	0	0	1	0	0	0	0	0	1	1	1	1	0	1	1	0	1	1	0	0	0	0	0	1.1	1.1	0	0	0	1	2	1	24
60	1	1948-08-10	2007-11-30	2008-11-28	2008-11-28	364	364	0	0	0	0	0	0	0	1	0	0	0	0	0	0	0	0	0	0	0	0	1	1	0	1	0	1	0	0	1	1	0	0	0	0	2.25	0	40
72	1		2003-10-01	2008-11-01	2008-11-01	1858	1858	0	0	0	0	0	0	0	1	0	0	0	0	0	1	1	0	1	0	0	0	0	1	0	0	0	0	0	0	1	1	0	0	0	0	3.1	0	22
56	1	1948-04-18	2005-03-08	2008-11-11	2008-11-11	1344	1344	0	0	0	0	0	0	0	1	0	0	0	0	0	0	0	0	0	0	0	0	1	1	0	1	0	1	0	0	1	1	0	0	0	0	2.66	0	21
72	1	1935-11-11	2007-10-24	2010-11-11	2010-11-11	1114	1114	0	0	0	0	0	0	0	0	0	0	0	0	0	1	1	1	1	0	0	0	0	1	1	1	1	0	0	0	1.81	1.81	0			1	2.09	0	23
38	1		2004-11-01	2005-01-07	2005-01-07	67	67	0	0	0	0	1	0	1	1	1	0	75	0	0	1	1	1	1	0	1	0	0	0	1	0	0	0	0	0	1.3	1.2	-0.1	0	0	1	2.2	0	25
87	0		2008-04-01	2010-01-01	2010-01-01	640	640	0	0	0	0	0	0	0	1	0	0	0	0	0	0	0	0	0	0	0	0	0	1	0	1	0	1	0	0	1	1	0	0	0	0	2.2	0	45
70	1		2009-06-01	2010-11-15	2010-11-15	532	532	0	0	0	0	0	0	0	0	0	0	0	0	0	0	0	0	0	0	0	1	0	1	1	1	1	0	0	0	1	1	0	0	0	0	2.37	0	43
58	0		2004-03-04	2008-04-12	2008-04-12	1500	1500	0	0	0	0	0	0	0	1	0	0	0	0	0	0	0	0	0	0	0	0	0	0	0	0	0	0	0	0	1	1	0	1	0	0	3.16	0	29
74.7397	1	1933-07-23	2008-03-31	2010-10-25	2010-10-25	938	938	0	0	0	0	0	0	0	0	0	0	0	0	0	0	0	0	0	0	0	0	0	0	0	1	0	1	0	0	1	1	0			0	2.26	0	31
65	0	1940-06-09	2005-11-14	2007-02-05	2007-02-05	448	448	0	0	1	1	1	0	1	1	2	0	80	0	0	0	0	0	0	0	1	0	1	1	1	1	1	1	0	0	1	1	0	0	0	0	1.23	1	26
65	1		2006-05-31	2008-05-14	2008-05-14	714	714	0	0	0	0	0	0	0	0	0	0	0	0	0	1	1	1	1	0	0	0	1	1	1	1	1	1	0	0	1.12	1.12	0	0	0	1	3.75	0	36
62	1		2006-07-12	2007-12-17	2007-12-17	523	523	0	0	0	0	0	0	0	1	0	0	0	0	0	1	1	1	1	1	0	0	1	0	1	1	1	0	0	0	1.1	1	-0.1	0	0	1	3.51	0	39
80.9644	0	1929-04-17	2010-03-15	2010-11-03	2010-11-03	233	233	0	0	0	0	0	0	0	1	0	0	0	0	0	0	0	0	0	0	0	0	0	1	0	1	1	0	0	0	1.43	1.43	0	0	0	1	2.17	0	30
74.2164	1	1936-04-08	2010-06-08	2010-11-05	2010-11-05	150	150	0	0	0	0	0	0	0	0	0	0	0	0	0	0	0	0	0	0	0	0	1	0	0	0	0	0	0	0	1	1	0	0	0	0	1.5	1	30
53	1		2010-02-01	2010-11-01	2010-11-01	273	273	0	0	0	0	0	0	0	0	0	0	0	0	0	0	0	0	0	0	0	0	0	0	1	0	0	0	0	0	1	1	0	0	0	0	3.16	0	25
62	1		2009-10-01	2009-12-01	2009-12-01	61	61	0	0	1	1	1	0	1	1	1	0	95	20	0	1	1	0	1	0	1	1	0	1	0	0	0	0	0	0	1	1	0	0	0	0	2	1	45
64	0	1942-06-26	2006-09-04	2008-11-05	2008-11-05	793	793	0	0	0	0	0	0	0	0	0	0	0	0	0	1	1	0	1	0	1	0	1	1	1	1	0	0	1	0	1	1	0	0	0	0	2.7	0	36
66	1		2008-11-25	2009-01-29	2009-01-29	65	65	0	0	0	0	0	0	0	1	0	0	0	0	0	0	0	0	0	0	0	0	0	0	0	0	0	0	0	0	1	1	0	0	0	0	2	1	26
57	1	1948-04-02	2005-05-09	2008-11-07	2008-11-07	1278	1278	0	0	0	0	0	0	0	1	0	0	0	0	0	0	0	1	1	0	1	0	1	0	1	0	0	0	0	0	1	1	0	0	0	0	5.86	0	15
71.7342	1	1936-02-21	2007-10-29	2010-11-11	2010-11-11	1109	1109	0	0	0	0	0	0	0	1	0	0	0	0	0	1	1	1	1	0	0	0	1	1	1	1	1	0	0	0	1	1	0			0	2.46	0	26
67	0	1938-08-28	2005-11-01	2007-10-17	2007-10-17	715	715	0	0	0	0	0	0	0	1	0	0	0	0	0	0	0	0	0	0	0	0	0	0	0	0	0	0	0	0	1	1	0	0	0	0	2.16	0	38
75	0		2005-07-13	2010-09-06	2010-09-06	1881	1881	0	0	0	0	0	0	0	0	0	0	0	0	0	0	0	0	0	0	0	0	0	0	0	0	0	0	0	0	1	1	0	0	0	0	2	1
59	1		2004-09-27	2011-06-14	2011-06-14	2451	2451	0	0	0	0	0	0	0	1	0	0	0	0	0	0	0	0	0	0	0	0	0	1	1	1	0	1	0	0	1	1	0	0	0	0	3.1	0
69	0		2003-03-18	2006-06-18	2006-06-18	1188	1188	0	1	0	1	0	0	0	1	0	0	50	0	0	0	0	0	0	0	0	0	0	1	1	1	1	0	0	0	1	1	0	0	0	0	1.64	1	56
68.3973	1	1939-01-15	2007-05-23	2010-11-23	2010-11-23	1280	1280	0	0	0	0	0	0	0	0	0	0	0	0	0	0	0	1	1	0	0	0	1	1	1	0	0	0	0	0	1.25	1.25	0			1	2	1	31
84.1671	0	1925-10-25	2009-12-04	2010-11-06	2010-11-06	337	337	0	0	0	0	0	0	0	0	0	0	0	0	0	0	0	0	0	0	0	0	0	1	0	1	1	0	0	0	1.25	1.25	0	1	0	1	2	1	37
72.1178	0	1934-11-25	2006-12-20	2010-11-23	2010-11-23	1434	1434	0	0	0	0	0	0	0	0	0	0	0	0	0	1	1	0	1	0	1	0	0	1	1	0	0	0	0	0	1	1	0			0	2.4	0	25
64	1		2008-11-24	2009-02-06	2009-02-06	74	74	0	0	0	0	1	0	1	1	1	0	0	0	0	0	0	0	0	0	0	1	0	0	1	1	1	0	0	0	1	1	0	0	0	0	1.8	1	48
80	1		2008-11-18	2009-02-26	2009-02-26	100	100	0	0	0	0	1	1	0	1	3	0	90	70	0	0	0	0	0	1	1	0	0	1	1	1	1	1	1	1	2.1	2.4	0.3	0	1	1	1.17	1	101
76	1		2008-07-13	2009-08-14	2009-08-14	397	397	1	0	0	1	0	0	0	1	0	20	70	65	0	0	0	0	0	0	0	0	1	0	1	1	1	1	1	1	2.1	2.2	0.1	0	0	1	1.2	1	110
42.6959	0	1964-06-01	2007-01-31	2008-09-22	2008-09-22	600	600	0	0	0	0	0	0	0	0	0	0	0	0	0	0	0	0	0	0	0	0	0	0	0	0	0	0	0	0	1	1	0			0	2.18	0	33
61	1		2003-03-05	2008-09-10	2008-09-10	2016	2016	0	0	0	0	0	0	0	1	0	0	10	30	0	1	1	1	1	0	0	1	1	0	1	1	0	1	1	0	1.8	1.8	0	0	0	1	1.89	1	25
63	0		2005-03-25	2007-10-10	2007-10-10	929	929	0	0	0	0	0	0	0	1	0	0	0	0	0	0	0	0	0	0	1	0	0	1	0	1	0	1	0	0	1	1	0	0	0	0	2.4	0	29
60	0		2007-04-04	2008-04-05	2008-04-05	367	367	0	0	0	0	0	0	0	0	0	0	0	0	0	0	0	0	0	0	1	1	0	0	0	0	0	0	0	0	1	1	0	0	1	0	2.81	0	26
30.7699	1	1977-12-10	2008-09-09	2010-10-20	2010-10-20	771	771	0	0	0	0	0	0	0	1	0	0	60	0	0	0	0	0	0	0	0	1	0	0	0	1	1	0	0	0	1	1	0	0	0	0	2.61	0	33
59	0		2005-08-23	2008-03-19	2008-03-19	939	939	0	0	0	0	0	0	0	1	0	0	0	0	0	0	0	0	0	0	0	1	0	1	1	1	1	0	0	0	1	1	0	0	0	0	2.44	0
68	1		2004-11-10	2006-01-30	2006-01-30	446	446	0	0	0	0	0	0	0	1	0	0	0	0	0	0	0	1	1	0	0	1	0	1	1	1	1	0	1	0	1	1	0	0	0	0	1.8	1
74	0		2004-09-23	2008-04-10	2008-04-10	1295	1295	0	0	0	0	0	0	0	1	0	0	0	0	0	0	0	0	0	1	1	0	1	0	1	1	1	0	0	0	1	1	0	0	0	0	3.04	0	28
65	1		2002-11-18	2003-12-18	2003-12-18	395	395	0	0	1	1	1	0	1	1	1	0	0	0	0	0	0	0	0	0	0	0	1	1	1	1	0	1	0	0	1	1	0	0	0	0	1.83	1	30
77	0		2009-01-01	2010-11-15	2010-11-15	683	683	0	0	0	0	0	0	0	0	0	0	0	0	0	0	0	0	0	0	0	0	1	1	1	0	0	0	0	0	1	1	0	1	0	0	1.66	1	45
85	0		2004-10-12	2011-02-18	2011-02-18	2320	2320	0	0	0	0	0	0	0	0	0	0	0	0	0	0	0	0	0	0	1	0	0	0	1	0	0	0	0	0	1	1	0	0	0	0	2	1
59	0		2003-05-01	2008-05-12	2008-05-12	1838	1838	0	0	0	0	0	0	0	1	0	0	0	0	1	0	1	0	1	0	0	1	0	1	1	1	1	0	1	0	1	1	0	0	0	0	2.04	0	27
49	1		2009-07-01	2010-11-15	2010-11-15	502	502	0	0	0	0	0	0	0	0	0	0	0	0	0	0	0	0	0	0	0	0	0	1	1	0	0	0	0	0	1	1	0	0	0	0	2.7	0	29
56	0		2007-10-01	2010-01-01	2010-01-01	823	823	0	0	0	0	0	0	0	0	0	0	0	0	0	0	0	0	0	0	1	1	0	0	1	1	1	0	0	0	1	1	0	0	0	0	2.1	0	32
60	0	1950-02-04	2010-05-25	2011-04-26	2011-04-26	336	336	0	0	1	1	1	0	1	1	0	0	0	0	0	1	1	1	1	0	0	0	0	1	0	1	0	1	0	0	1	1	0	0	0	0	2.6	0	25
77	1	1932-06-12	2009-07-15	2009-07-16	2009-07-16	1	1	0	0	0	0	1	0	1	1	1	0	0	80	0	1	1	1	1	0	1	0	0	1	0	1	1	0	0	0	1	1	0	0	0	0	1.7	1	68
73.9534	1	1936-02-16	2010-01-11	2011-03-18	2011-03-18	431	431	0	0	0	0	0	0	0	1	0	0	0	0	0	0	0	0	0	0	0	0	1	0	0	0	0	0	0	0	1	1	0	0	0	0	2.33	0	30
60.1973	0	1947-04-12	2007-06-08	2010-11-03	2010-11-03	1244	1244	0	0	0	0	0	0	0	0	0	0	0	0	0	0	0	0	0	0	0	0	1	1	0	0	0	0	0	0	1	1	0			0	2.14	0	29
42	1		2006-04-13	2006-05-01	2006-05-01	18	18	0	0	0	0	1	1	0	1	1	0	0	0	0	0	0	1	1	0	1	1	0	0	1	0	0	0	0	1	1.28	1.75	0.47	1	1	1	1.7	1
58	1		2010-03-01	2010-10-01	2010-10-01	214	214	0	0	0	0	0	0	0	0	0	0	0	0	0	0	0	0	0	0	0	0	0	0	0	0	0	0	0	0	1	1	0	0	0	0	2.95	0	46
57.6795	1	1948-03-01	2005-10-21	2008-09-10	2008-09-10	1055	1055	0	0	0	0	0	0	0	0	0	0	0	0	0	0	0	0	0	0	1	0	0	1	0	0	0	0	0	0	1.25	1.25	0			1	2.35	0	31
82.5863	1	1924-11-02	2007-05-15	2010-11-23	2010-11-23	1288	1288	0	0	0	0	0	0	0	1	0	0	0	0	0	0	0	0	0	0	0	0	0	1	0	1	0	1	0	0	1	1	0			0	1.71	1	35
39	1		2007-02-18	2007-12-18	2007-12-18	303	303	0	0	0	0	0	0	0	1	0	0	0	0	0	0	0	0	0	0	0	0	0	0	0	0	0	0	0	0	1	1	0	1	0	0	2.44	0	25
72	1		2002-10-16	2003-01-18	2003-01-18	94	94	1	0	0	1	0	0	0	1	3	0	90	99	0	0	0	0	0	0	0	0	1	0	1	0	0	0	0	1	1	1.3	0.3	1	1	0	1.5	1	25
52	1		2008-08-06	2009-06-08	2009-06-08	306	306	0	0	0	0	0	0	0	1	0	0	0	0	0	0	0	0	0	0	0	1	0	0	0	0	0	0	0	0	1	1	0	1	0	0	2.3	0	31
53	1		2004-09-28	2008-01-19	2008-01-19	1208	1208	0	0	0	0	0	0	0	1	0	0	0	0	0	0	0	0	0	0	0	1	0	0	1	1	1	0	0	0	1	1	0	0	0	0	3.53	0	30
67	0		2004-03-09	2008-05-13	2008-05-13	1526	1526	0	0	0	0	0	0	0	1	0	0	0	30	0	0	0	0	0	0	0	0	0	0	1	0	0	0	0	0	1	1	0	0	0	0	2.9	0	26
81.7726	0	1924-03-15	2005-12-02	2006-07-15	2006-07-15	225	225	0	0	0	0	1	0	1	0	0	0	0	0	0	0	0	0	0	0	0	0	0	1	1	0	0	0	0	0	1	1	0			0	1.33	1	41
56	1		2004-10-18	2004-12-16	2004-12-16	59	59	0	0	0	0	1	0	1	1	1	0	40	0	0	0	0	0	0	0	0	0	0	0	1	0	0	0	0	1	1	1.25	0.25	1	1	0	1.87	1	30
68	0		2006-12-27	2008-05-09	2008-05-09	499	499	0	0	0	0	0	0	0	0	0	0	0	0	0	0	0	0	0	0	0	0	0	0	0	1	1	0	0	0	1	1	0	0	0	0	2.68	0	44
49	1	1957-03-05	2006-09-21	2007-10-17	2007-10-17	391	391	0	0	0	0	0	0	0	0	0	0	0	0	0	0	0	1	1	0	0	1	0	0	0	0	0	0	0	0	1	1	0	0	1	0	2.4	0	43
69	1		2008-10-01	2009-11-01	2009-11-01	396	396	1	0	0	1	0	0	0	0	0	0	0	0	0	0	0	0	0	0	0	0	0	1	0	0	0	0	0	0	1	1	0	0	0	0	1.85	1	28
57	0		2007-01-18	2008-12-19	2008-12-19	701	701	0	0	0	0	0	0	0	1	0	0	0	55	0	0	0	0	0	0	1	0	0	0	1	0	0	0	0	0	1	1	0	0		0	3.07143	0	28
73	1		2006-03-02	2008-06-12	2008-06-12	833	833	0	0	0	0	0	0	0	1	0	0	0	40	0	0	0	0	0	0	1	0	1	1	1	1	0	1	0	0	1.3	1.2	-0.1	0	0	1	1.98	1
63	1		2003-07-01	2010-01-01	2010-01-01	2376	2376	0	0	0	0	0	0	0	1	0	0	0	0	0	1	1	1	1	0	0	1	0	1	1	0	0	0	0	0	2.5	2.5	0	0	0	1	3	0	20
73	0		2010-04-01	2010-10-01	2010-10-01	183	183	0	0	0	0	0	0	0	0	0	0	0	0	0	0	0	0	0	0	1	0	0	0	1	0	0	0	0	0	1	1	0	0	0	0	2.2	0	39
70	1		2008-11-01	2009-01-01	2009-01-01	61	61	0	0	1	1	0	0	0	1	1	0	100	0	0	1	1	1	1	0	0	0	1	1	1	0	0	0	0	1	1.7	2	0.3	0	0	1	1.7	1	35
66	1		2006-06-30	2010-01-01	2010-01-01	1281	1281	0	0	0	0	0	0	0	0	0	0	0	0	0	0	0	0	0	0	0	1	0	1	1	0	0	0	0	0	1	1	0	0	0	0	2.4	0	24
66	1		2005-04-01	2005-05-01	2005-05-01	30	30	0	0	0	0	1	0	1	1	1	0	50	100	0	0	0	0	0	0	0	0	0	1	1	0	0	0	0	1	1.7	1.9	0.2	0	0	1	2.2	0	25
76	0		2009-08-01	2010-11-15	2010-11-15	471	471	0	0	0	0	0	0	0	1	0	0	0	0	0	0	0	0	0	0	0	0	0	1	1	0	0	0	0	0	1	1	0	1	0	0	2.43	0	30
72	1		2006-04-05	2007-01-15	2007-01-15	285	285	0	0	1	1	1	1	0	1	3	0	100	75	0	0	0	1	1	0	1	1	1	1	1	0	0	0	0	1	1.2	1.4	0.2	0	0	1	1.8	1	23
58	1		2007-11-01	2010-01-01	2010-01-01	792	792	0	0	0	0	0	0	0	0	0	0	0	0	0	0	0	0	0	0	0	1	1	1	1	0	0	0	0	0	1	1	0	0	0	0	2.8	0	23
67	1		2010-05-01	2010-11-01	2010-11-01	184	184	0	0	0	0	0	0	0	0	0	0	0	0	1	0	1	1	1	0	0	0	1	0	1	0	0	0	0	0	1.2	1.2	0	0	0	1	2.1	0	41
53	0		2004-03-01	2008-11-01	2008-11-01	1706	1706	0	0	0	0	0	0	0	0	0	0	0	0	0	0	0	0	0	0	0	1	0	1	1	0	0	0	0	0	1	1	0	0	0	0	2.1	0	30
62	1		2006-03-01	2010-01-01	2010-01-01	1402	1402	0	0	0	0	0	0	0	1	0	0	0	0	0	1	1	0	1	0	0	0	0	1	1	0	0	0	0	0	1	1	0	0	0	0	2.1	0	27
67	1		2008-12-01	2009-01-01	2009-01-01	31	31	0	0	0	0	1	0	1	1	1	30	0	85	0	1	1	1	1	0	0	1	1	1	0	0	0	0	0	1	1.3	1.8	0.5	0	0	1	2.8	0	30
68	1		2010-05-01	2010-11-01	2010-11-01	184	184	0	0	0	0	0	0	0	1	1	0	0	0	0	1	1	0	1	0	0	0	0	1	1	0	0	0	0	0	1	1	0	0	1	0	2.28	0	50
61	0		2006-03-03	2008-11-01	2008-11-01	974	974	0	0	0	0	0	0	0	0	0	0	0	0	0	0	0	0	0	0	0	0	0	1	1	0	0	0	0	0	1	1	0	0	0	0	2.4	0	30
83	0		2008-01-01	2010-01-01	2010-01-01	731	731	0	0	0	0	0	0	0	1	0	0	0	0	0	0	0	0	0	0	0	0	0	0	0	0	0	0	0	0	1	1	0	0	0	0	2.3	0	34
63	1		2006-11-01	2010-01-01	2010-01-01	1157	1157	0	0	0	0	0	0	0	1	0	0	0	0	0	1	1	1	1	0	0	1	0	1	1	0	0	0	0	0	1.9	1.9	0	0	0	1	2.6	0	20
72	0		2008-09-01	2010-01-01	2010-01-01	487	487	0	0	0	0	0	0	0	0	0	0	0	0	0	0	0	0	0	0	0	0	0	1	0	0	0	0	0	0	1	1	0	0	0	0	3	0	44
57	0		2007-04-01	2010-01-01	2010-01-01	1006	1006	0	0	0	0	0	0	0	0	0	0	0	0	0	0	0	0	0	0	0	0	0	0	0	0	0	0	0	0	1	1	0	0	0	0	3.5	0	38
55	0		2004-02-01	2008-11-01	2008-11-01	1735	1735	0	0	0	0	0	0	0	0	0	0	0	0	0	0	0	0	0	0	0	0	0	0	0	0	0	0	0	0	1	1	0	0	0	0	2.7	0	23
53	1		2009-06-01	2010-11-15	2010-11-15	532	532	0	0	0	0	0	0	0	0	0	0	0	0	0	0	0	0	0	0	0	0	0	1	1	0	0	0	0	0	1	1	0	0	0	0	3.1	0	50
74	1		2006-05-01	2010-01-01	2010-01-01	1341	1341	0	0	0	0	0	0	0	0	0	0	0	0	0	0	0	0	0	0	0	0	1	1	1	0	0	0	0	0	1	1	0	1	0	0	2.1	0	30
82	1		2007-03-01	2011-04-01	2011-04-01	1492	1492	1	0	0	1	0	0	0	1	0	0	0	0	0	1	1	0	1	1	0	1	0	1	1	0	0	0	0	0	1.1	1.1	0	0	0	1	2.7	0	38
62	1		2009-10-01	2011-06-10	2011-06-10	617	617	0	0	0	0	0	0	0	1	0	0	0	0	0	0	0	0	0	1	0	1	0	1	0	0	0	0	0	0	2.2	1.9	-0.3	0	0	1	2.68	0	22
64	1		2005-03-18	2005-04-07	2005-04-07	20	20	0	0	0	0	1	1	0	1	3	0	70	100	0	0	0	0	0	0	1	1	0	1	1	1	1	0	0	1	1	1.25	0.25	1	1	0	1.57	1	36
88	1		2009-07-01	2010-11-15	2010-11-15	502	502	0	0	0	0	0	0	0	0	0	0	0	0	0	0	0	0	0	0	0	0	0	0	0	0	0	0	0	0	1	1	0	0	0	0	2.7	0	20
73	0		2005-10-01	2008-11-01	2008-11-01	1127	1127	0	0	0	0	0	0	0	1	0	0	0	0	0	0	0	0	0	0	0	0	1	1	0	0	0	0	0	0	1	1	0	0	0	0	3	0	25
63	0		2009-05-01	2010-11-15	2010-11-15	563	563	0	0	0	0	0	0	0	0	0	0	0	0	0	0	0	0	0	0	1	0	0	0	1	0	0	0	0	0	1	1	0	0	0	0	3.1	0	30
70	1		2010-03-01	2010-11-01	2010-11-01	245	245	0	0	0	0	0	0	0	0	0	0	0	0	0	0	0	0	0	0	0	0	0	0	0	0	0	0	0	0	1.2	1.2	0	0	0	1	2.1	0	70
75.5288	0	1933-05-22	2008-11-12	2010-10-21	2010-10-21	708	708	0	0	0	0	0	0	0	0	0	0	0	0	1	0	1	0	1	0	0	0	0	1	0	0	0	0	0	0	1.1	1	-0.1	0	0	1	1.84	1	50
81	0		2003-10-09	2008-05-10	2008-05-10	1675	1675	0	0	0	0	0	0	0	1	0	0	0	0	0	0	0	0	0	0	0	0	0	1	1	1	1	0	1	0	1	1	0	0	0	0	2.29	0	27
73	1		2010-07-01	2010-11-01	2010-11-01	123	123	0	0	0	0	0	0	0	0	0	0	0	0	1	0	1	1	1	0	0	0	0	0	0	0	0	0	0	0	2.2	2	-0.2	0	0	1	3.4	0	41
78	0		2004-12-30	2006-01-30	2006-01-30	396	396	0	0	0	0	0	0	0	1	0	0	0	0	0	0	0	0	0	0	0	0	0	1	1	1	1	0	0	0	1	1	0	0	0	0	1.7	1
70	0		2004-09-15	2008-06-06	2008-06-06	1360	1360	0	0	0	0	0	0	0	1	0	0	0	0	0	0	0	0	0	0	0	1	0	1	1	1	1	1	0	1	1	1.1	0.1	0	0	0	1.9	1	73
79	1		2004-02-27	2008-05-07	2008-05-07	1531	1531	0	0	0	0	0	0	0	1	1	0	90	20	0	0	0	0	0	0	0	1	0	1	1	1	1	0	1	1	1.25	1.3	0.05	0	0	1	2.22	0	23
83	0		2005-02-25	2008-03-10	2008-03-10	1109	1109	0	0	0	0	0	0	0	1	0	0	30	0	0	0	0	0	0	0	0	1	0	1	0	1	1	0	0	0	1	1	0	0	0	0	2.29	0	35
65	1		2005-01-01	2007-02-10	2007-02-10	770	770	0	0	0	0	1	0	1	1	2	0	0	65	0	1	1	0	1	0	0	0	0	0	0	0	0	0	0	0	1	1	0	0	0	0	1.8	1	30
67	1		2010-02-01	2010-11-01	2010-11-01	273	273	0	0	0	0	0	0	0	0	0	0	0	0	0	0	0	0	0	0	0	1	1	0	1	0	0	0	0	0	1	1	0	0	0	0	3.12	0	41
80	0		2009-11-01	2010-11-15	2010-11-15	379	379	0	0	0	0	0	0	0	1	0	0	0	0	0	1	1	0	1	0	0	1	0	0	0	0	0	0	0	0	2	1.7	-0.3	0	0	1	4.48	0	27
78.5644	0	1929-05-18	2007-11-21	2010-11-16	2010-11-16	1091	1091	0	0	0	0	0	0	0	0	0	0	0	0	0	0	0	0	0	0	1	0	0	1	1	0	0	0	0	0	1	1	0			0	1.77	1	58
72.8767	1	1935-06-11	2008-04-08	2010-10-29	2010-10-29	934	934	0	0	0	0	0	0	0	0	0	0	0	0	0	0	0	0	0	0	0	0	0	1	1	0	0	0	0	0	1	1	0			0	2.33	0	30
81.4795	1	1926-06-20	2007-11-22	2007-11-24	2007-11-24	2	2	0	0	0	0	1	0	1	1	0	0	0	0	0	0	0	0	0	0	0	0	0	1	0	1	1	0	0	0	1	1	0			0	2.5	0	42
77	0	1929-02-27	2006-06-30	2007-11-19	2007-11-19	507	507	0	0	0	0	0	0	0	0	0	0	0	0	0	1	1	0	1	0	0	0	0	1	1	1	0	0	1	0	1	1	0	0	0	0	2.25	0	24
67	0		2003-12-18	2008-04-09	2008-04-09	1574	1574	0	0	0	0	0	0	0	1	0	0	0	0	0	0	0	0	0	0	0	0	0	1	1	1	0	1	0	0	1	1	0	0	0	0	2	1	25
60	0		2010-03-01	2010-10-01	2010-10-01	214	214	0	0	0	0	0	0	0	0	0	0	0	0	0	0	0	0	0	0	0	1	0	0	1	0	0	0	0	0	1	1	0	0	0	0	2.4	0	30
54	1		2006-07-17	2007-07-05	2007-07-05	353	353	0	1	0	1	1	0	1	1	0	0	0	0	0	0	0	1	1	0	1	0	0	1	0	0	0	0	0	0	1.88	1.88	0	0	0	1	2.04	0	23
73.9562	1	1935-10-20	2009-09-15	2011-02-17	2011-02-17	520	520	0	0	0	0	0	0	0	1	2	0	100	90	1	0	1	0	1	0	1	1	0	1	1	1	0	0	0	0	1	1	0	0	0	0	2.5	0	24
64	1		2004-09-05	2005-02-09	2005-02-09	157	157	0	0	0	0	1	1	0	1	3	0	100	75	0	0	0	0	0	0	0	1	0	1	1	1	1	1	0	1	1.18	1.2	0.02	1	0	1	1.86	1	28
62	1		2004-02-10	2005-03-10	2005-03-10	394	394	0	0	1	1	0	0	0	1	0	0	60	30	0	0	0	1	1	0	0	0	0	1	0	1	1	1	1	0	1.5	1.42	-0.08	0	0	1	2	1	27
71.1973	0	1938-01-01	2009-02-24	2010-11-02	2010-11-02	616	616	0	0	0	0	0	0	0	0	0	0	0	0	0	0	0	0	0	0	0	0	0	1	1	0	0	0	0	0	1	1	0	0	0	0	2.53	0	38
53	1		2006-03-07	2009-10-30	2009-10-30	1333	1333	0	0	0	0	0	0	0	1	0	0	0	0	0	0	0	0	0	0	0	0	1	0	0	1	1	0	0	0	1	1	0	0	0	0	3.1	0
47	0		2011-03-07	2011-06-11	2011-06-11	96	96	0	0	0	0	0	0	0	0	0	0	0	0	0	0	0	0	0	1	0	0	0	1	1	0	0	0	0	0	1	1	0	0	0	0	5.4	0	60
72	1		2003-05-01	2009-02-01	2009-02-01	2103	2103	1	0	0	1	0	0	0	1	1	0	0	95	0	1	1	1	1	0	0	0	0	1	1	0	0	0	0	0	1.75	1.75	0	0	0	1	2	1	25
85	1		2008-01-01	2008-05-01	2008-05-01	121	121	0	0	1	1	1	0	1	1	2	0	90	0	1	0	1	0	1	0	0	1	0	1	0	0	0	0	0	1	1	1.8	0.8	0	1	0	1.7	1	49
80.2027	0	1930-03-17	2010-05-10	2011-04-08	2011-04-08	333	333	0	0	0	0	0	0	0	0	0	0	0	0	0	0	0	0	0	0	1	0	1	1	0	1	1	0	0	0	2	2	0	0	0	1	1.04	1	45
37	1	1967-03-29	2004-02-28	2007-01-29	2007-01-29	1066	1066	0	0	1	1	0	0	0	1	0	0	0	0	0	0	0	0	0	0	1	1	1	0	0	0	0	0	0	0	1	1	0	0	0	0	3.16	0	19
78.5397	0	1932-02-29	2010-08-25	2010-12-17	2010-12-17	114	114	0	0	0	0	0	0	0	1	0	0	0	0	0	0	0	0	0	0	1	0	0	1	0	1	1	0	0	0	1	1	0	0	0	0	1.68	1	29
69	1		2006-03-01	2007-11-01	2007-11-01	610	610	1	0	0	1	0	0	0	1	0	0	0	0	0	0	0	0	0	0	0	0	0	1	0	0	0	0	0	0	1	1	0	0	0	0	2	1	23
53	1		2005-05-01	2008-11-01	2008-11-01	1280	1280	0	0	0	0	0	0	0	0	0	0	0	0	0	0	0	0	0	0	0	1	0	1	1	0	0	0	0	0	1	1	0	0	0	0	3.4	0	20
67	1		2004-09-17	2008-03-11	2008-03-11	1271	1271	0	0	0	0	0	0	0	1	0	0	30	0	0	0	0	0	0	0	0	0	0	1	1	1	0	1	0	0	1	1	0	0	0	0	2.11	0	34
72.274	1	1935-07-06	2007-09-26	2007-10-05	2007-10-05	9	9	0	0	0	0	1	0	1	1	3	0	100	90	0	0	0	0	0	0	1	0	0	0	0	0	0	0	0	1	1	1.25	0.25			0	1.09	1	45
68.3233	0	1937-11-12	2006-02-21	2009-12-09	2009-12-09	1387	1387	0	0	0	0	0	0	0	0	0	0	0	0	0	0	0	0	0	0	0	0	0	0	0	0	0	0	0	1	1	1.29	0.29	0	0	0	1	1	39
77	1		2008-05-16	2008-08-05	2008-08-05	81	81	0	0	0	0	1	0	1	1	2	0	0	100	0	0	0	1	1	1	0	0	0	1	1	1	1	0	0	0	1.2	1.2	0	0	0	1	1.82	1	79
64.2986	0	1942-11-09	2007-02-10	2010-11-15	2010-11-15	1374	1374	0	0	0	0	0	0	0	1	0	0	0	0	0	0	0	0	0	0	0	0	1	1	1	1	0	1	0	0	1	1	0			0	2.3	0	23
62	0		2004-11-01	2005-01-01	2005-01-01	61	61	0	1	0	1	1	0	1	1	2	0	90	0	0	1	1	1	1	0	0	0	0	1	1	0	0	0	0	1	1.25	2	0.75	1	0	1	1.5	1	30
71	1		2010-07-01	2010-12-01	2010-12-01	153	153	0	0	0	0	1	0	1	1	2	0	100	100	0	1	1	1	1	0	1	0	0	1	0	0	0	0	0	1	2	2.2	0.2	1	0	1	1.59	1	64
68	0		2010-09-01	2010-12-01	2010-12-01	91	91	0	0	0	0	0	0	0	0	0	0	0	0	0	0	0	0	0	0	0	0	0	1	0	0	0	0	0	0	1	1	0	0	0	0	2.3	0	43
43	0		2007-06-01	2010-01-01	2010-01-01	945	945	0	0	0	0	0	0	0	0	0	0	0	0	0	0	0	0	0	0	1	0	0	0	0	0	0	0	0	0	1	1	0	0	0	0	4.1	0	26
72.6712	1	1936-06-17	2009-01-30	2011-05-13	2011-05-13	833	833	0	0	0	0	0	0	0	1	2	0	100	100	1	0	1	1	1	0	1	1	1	0	1	1	1	0	0	0	1.35	1.35	0	0	0	1	2.37	0	24
79.2548	1	1929-01-31	2008-04-14	2010-10-20	2010-10-20	919	919	0	0	0	0	0	0	0	1	0	40	50	40	0	1	1	0	1	0	1	0	0	1	0	1	1	0	0	1	1	1.12	0.12			0	1.32	1	28
67.5014	1	1940-09-13	2008-02-27	2011-05-06	2011-05-06	1164	1164	0	0	0	0	0	0	0	0	0	0	0	0	0	1	1	0	1	0	1	0	0	1	1	0	0	0	0	0	1	1	0			0	1.97	1	33
69	0		2005-05-27	2008-10-07	2008-10-07	1229	1229	0	0	0	0	0	0	0	1	0	0	20	0	0	0	0	0	0	0	0	0	0	1	0	0	0	0	0	0	1	1	0	0	0	0	2.38	0	26
59.2658	1	1948-02-18	2007-05-11	2008-10-02	2008-10-02	510	510	0	0	0	0	0	0	0	0	0	0	0	0	0	0	0	1	1	0	0	0	0	1	1	0	0	0	0	0	1.43	1.43	0			1	2.57	0	35
78.2082	1	1930-11-24	2009-01-19	2010-10-28	2010-10-28	647	647	0	0	0	0	0	0	0	0	0	0	0	0	0	0	0	0	0	0	0	0	0	1	0	1	1	0	0	0	1	1	0	0	0	0	1.85	1	26
89.1973	0	1920-01-01	2009-02-19	2009-11-02	2009-11-02	256	256	0	0	0	0	0	0	0	1	0	0	0	0	0	1	0	0	1	0	0	0	0	1	0	0	0	0	0	0	1.25	1.25	0	0	0	1	2	1	30
43	1		2005-04-01	2010-01-01	2010-01-01	1736	1736	0	0	0	0	0	0	0	1	0	0	0	0	0	0	0	0	0	0	0	0	0	0	0	0	0	0	0	0	1	1	0	0	0	0	3	0
60	0		2006-11-07	2008-06-13	2008-06-13	584	584	0	0	0	0	0	0	0	0	0	0	0	0	0	0	0	0	0	0	0	0	0	0	0	0	0	0	0	0	1	1	0	0	0	0	2.83	0	60
66	1		2004-07-08	2005-11-08	2005-11-08	488	488	0	0	1	1	0	0	0	1	0	0	40	55	0	1	1	0	1	0	0	1	0	1	1	1	1	1	0	1	1	1.1	0.1	0	0	0	2.89	0	27
54	1		2003-06-09	2008-05-05	2008-05-05	1792	1792	0	0	0	0	0	0	0	1	0	0	30	30	0	0	0	0	0	0	1	0	0	1	1	1	1	1	0	0	1	1	0	0	0	0	2.37	0	27
59	0		2003-03-03	2006-03-04	2006-03-04	1097	1097	0	0	0	0	0	0	0	1	0	0	0	20	0	0	0	0	0	0	0	1	0	0	1	1	1	1	0	0	1	1	0	0	0	0	2.4	0	21
61	1		2008-02-19	2009-02-16	2009-02-16	363	363	0	0	0	0	0	0	0	1	0	0	0	0	0	0	0	0	0	0	0	0	0	0	0	0	0	0	0	0	1	1	0	0	0	0	2.4	0	32
71	1		2008-05-06	2009-02-16	2009-02-16	286	286	0	0	0	0	0	0	0	1	0	0	0	0	0	0	0	0	0	1	0	0	0	0	0	0	0	0	0	0	1	1	0	0	0	0	2.3	0	32
75	0		2006-06-01	2010-01-01	2010-01-01	1310	1310	0	0	0	0	0	0	0	1	0	0	0	0	0	0	0	0	0	0	0	0	0	1	0	0	0	0	0	0	1	1	0	0	0	0	2.5	0	20
68	1		2006-10-05	2008-06-09	2008-06-09	613	613	0	0	0	0	0	0	0	1	0	0	0	0	0	0	0	0	0	0	0	0	1	1	0	1	1	0	0	0	1	1	0	0	0	0	2.72	0	32
40	1		2010-04-01	2010-10-01	2010-10-01	183	183	0	0	0	0	0	0	0	0	0	0	0	0	0	0	0	0	0	0	0	1	0	0	0	0	0	0	0	0	1	1	0	0	0	0	2.4	0	50
71	1		2007-03-12	2008-05-26	2008-05-26	441	441	0	0	0	0	0	0	0	1	0	0	20	0	0	0	0	0	0	0	1	0	0	0	1	1	1	0	0	1	1	1.4	0.4	1		0	2.21212	0	33
85	1		2006-11-29	2007-08-16	2007-08-16	260	260	0	0	1	1	1	0	1	1	0	20	60	40	0	0	0	1	1	0	0	1	0	1	0	1	1	1	0	0	2	2	0	0	0	1	1.7	1	44
82	0		2005-03-01	2008-11-01	2008-11-01	1341	1341	0	0	0	0	0	0	0	0	0	0	0	0	0	0	0	0	0	0	0	0	1	1	0	0	0	0	0	0	1	1	0	0	0	0	2.1	0	35
63	1		2006-11-22	2008-05-16	2008-05-16	541	541	0	0	0	0	0	0	0	0	0	0	0	0	0	0	0	0	0	0	1	1	0	1	0	0	0	0	0	0	1	1	0	0	0	0	3.12	0	25
79	0		2009-07-01	2010-11-15	2010-11-15	502	502	0	0	0	0	0	0	0	0	0	0	0	0	0	0	0	0	0	0	0	0	0	1	1	0	0	0	0	0	1	1	0	0	0	0	2.3	0	24
61	0		2008-10-01	2011-06-10	2011-06-10	982	982	0	0	0	0	0	0	0	0	0	0	0	0	0	0	0	0	0	1	0	0	0	1	1	0	0	0	0	0	1	1	0	0	0	0	3.15	0	26
63	1		2002-08-18	2003-03-03	2003-03-03	197	197	0	0	0	0	1	0	1	1	1	0	20	95	0	1	1	0	1	0	1	0	1	0	1	1	0	1	1	1	1	1.25	0.25	1	1	0	3	0	29
62	1		2002-11-28	2003-05-01	2003-05-01	154	154	0	0	0	0	1	1	0	1	3	0	80	100	0	0	0	1	1	0	0	1	1	1	1	1	1	1	1	1	1.7	2	0.3	1	0	1	1.38	1	34
67	1		2003-11-13	2003-12-17	2003-12-17	34	34	0	0	0	0	1	0	1	1	1	0	40	30	0	0	0	0	0	0	0	0	0	1	1	1	0	1	0	1	1	1.25	0.25	1	1	0	1.54	1	31
74	1		2009-02-11	2009-08-13	2009-08-13	183	183	1	0	0	1	0	0	0	1	1	10	80	70	0	0	0	0	0	1	0	0	0	1	1	1	1	1	1	1	2.3	2.4	0.1	0	0	1	1.1	1	67
78	1		2008-11-22	2009-01-19	2009-01-19	58	58	0	0	0	0	1	1	0	1	3	30	80	70	0	0	0	0	0	0	1	0	1	1	1	1	1	1	1	1	2	2.2	0.2	1	0	1	1.1	1	89
79	1		2009-06-01	2009-11-01	2009-11-01	153	153	1	0	0	1	0	0	0	0	0	0	0	0	0	0	0	1	1	0	0	0	1	1	0	0	0	0	0	1	1.68	2	0.3	1	0	1	2	1	34
52	1		2005-05-25	2008-10-12	2008-10-12	1236	1236	0	0	0	0	0	0	0	1	0	0	10	30	1	0	1	1	1	0	0	0	0	1	0	1	1	0	0	0	1.18	1.18	0	0	0	1	2.48	0	25
63	0		2010-04-23	2010-12-13	2010-12-13	234	234	0	0	1	1	0	0	0	0	1	0	30	0	0	0	0	0	0	0	1	0	0	1	1	1	1	0	0	0	1	1	0	1	0	0	1.6	1	135
68.3726	1	1942-01-11	2010-05-10	2010-11-10	2010-11-10	184	184	0	0	0	0	0	0	0	0	0	0	0	0	0	0	0	0	0	0	0	0	0	1	1	0	0	0	0	0	1	1	0	0	0	0	2.91	0	32
63	0		2007-05-01	2008-11-01	2008-11-01	550	550	0	0	0	0	0	0	0	1	0	0	0	0	0	1	1	1	1	0	1	1	0	1	1	0	0	0	0	0	1.5	1.3	-0.2	0	0	1	4.2	0	18
80	0		2003-04-11	2006-12-11	2006-12-11	1340	1340	1	0	0	1	0	0	0	1	0	0	0	0	0	0	0	1	1	1	0	0	1	1	0	1	0	1	1	0	1.3	1.2	-0.1	0	0	1	1.56	1	31
85	0		2003-04-18	2006-05-06	2006-05-06	1114	1114	1	0	0	1	0	0	0	1	0	0	0	0	0	0	0	1	1	1	0	0	1	1	1	1	0	1	1	0	1.8	1.72	-0.08	0	0	1	2.26	0	41
50	0		2008-10-01	2010-01-01	2010-01-01	457	457	0	0	0	0	0	0	0	0	0	0	0	0	0	0	0	0	0	0	1	0	0	0	0	0	0	0	0	0	1	1	0	0	0	0	3.7	0	40
54	1		2006-03-01	2006-03-02	2006-03-02	1	1	0	0	1	1	1	0	1	1	3	0	95	90	0	1	1	0	1	0	0	1	0	1	1	0	0	0	0	1	1	1.5	0.5	0	0	0	0.8	1	30
74	0		2008-07-01	2010-01-01	2010-01-01	549	549	0	0	0	0	0	0	0	1	0	0	0	0	0	0	0	1	1	0	0	0	0	1	0	0	0	0	0	0	1	1	0	0	0	0	2.7	0	35
78	0		2005-05-11	2008-03-06	2008-03-06	1030	1030	0	0	0	0	0	0	0	0	0	0	0	0	0	0	0	0	0	0	0	0	0	1	0	1	1	0	0	0	1	1	0	0	0	0	2	1
24.7644	1	1983-01-08	2007-10-08	2008-10-17	2008-10-17	375	375	0	0	0	0	0	0	0	0	0	0	0	0	0	0	0	0	0	0	1	1	0	0	1	0	0	0	0	0	1	1	0			0	2.37	0	32
38	0		2008-01-01	2010-01-01	2010-01-01	731	731	0	0	0	0	0	0	0	1	0	0	0	0	0	0	0	0	0	0	0	0	0	0	0	0	0	0	0	0	1	1	0	0	0	0	3	0	27
75	1		2006-02-07	2006-06-27	2006-06-27	140	140	0	0	0	0	1	0	1	1	2	0	60	90	0	0	0	0	0	0	0	0	1	1	0	1	1	1	1	0	1	1	0	0	0	0	1.89	1	38
73.7589	0	1935-07-17	2009-04-01	2010-10-20	2010-10-20	567	567	0	0	0	0	0	0	0	0	0	0	0	0	0	0	0	0	0	0	0	0	0	1	1	1	1	0	0	0	2.12	2.12	0	0	0	1	2.5	0	20
52	1	1953-08-12	2006-03-23	2007-10-17	2007-10-17	573	573	0	0	0	0	0	0	0	0	0	0	0	0	0	1	1	1	1	0	0	0	0	1	0	1	1	0	0	0	1.62	1.31	-0.31	0	0	1	2.8	0	26.8
47	1		2009-09-01	2010-11-15	2010-11-15	440	440	0	0	0	0	0	0	0	0	0	0	0	0	0	0	0	0	0	0	0	0	0	0	0	0	0	0	0	0	1.5	1	-0.5	0	0	1	3.5	0	22
59	0		2007-05-01	2008-05-01	2008-05-01	366	366	0	1	0	1	1	1	0	0	0	0	0	0	0	0	0	0	0	0	0	0	0	0	0	0	0	0	0	0	1	1	0	0	0	0	2.7	0	25
55	1		2004-08-20	2004-09-17	2004-09-17	28	28	0	0	0	0	1	0	1	1	2	0	80	40	0	0	0	0	0	0	1	0	1	0	1	0	0	0	0	1	1.3	1.4	0.1	1	1	1	1.11	1	64
63	0		2005-01-04	2011-03-23	2011-03-23	2269	2269	0	0	0	0	0	0	0	1	0	0	0	0	0	0	0	0	0	0	0	0	1	0	0	1	0	1	1	0	1	1	0	1	1	0	1.6	1
50	0	1946-05-22	2005-02-14	2008-11-20	2008-11-20	1375	1375	0	0	0	0	0	0	0	1	0	0	0	0	0	0	0	0	0	0	0	0	0	1	1	1	1	1	1	0	1	1	0	0	0	0	2.5	0	29
72	1		2007-11-19	2008-11-19	2008-11-19	366	366	0	0	1	1	0	0	0	1	3	0	80	90	0	0	0	0	0	1	0	0	1	1	1	1	1	1	1	1	1.9	2	0.1	0	0	1	1.3	1	112
63	1		2008-05-26	2008-09-23	2008-09-23	120	120	0	0	0	0	1	0	1	1	1	0	70	0	0	0	0	0	0	0	1	0	0	1	0	0	0	0	0	0	1	1	0	0	0	0	2.3	0	27
66	1		2007-12-10	2008-03-21	2008-03-21	102	102	0	0	0	0	1	1	0	1	1	0	60	30	0	0	0	0	0	0	0	0	0	0	1	1	1	0	0	1	1	1.2	0.2	0		0	1.65	1	40
53.7918	1	1954-04-29	2008-01-30	2010-10-26	2010-10-26	1000	1000	0	0	0	0	0	0	0	1	0	0	0	0	0	0	0	1	1	0	0	0	0	1	0	1	1	0	0	0	1	1	0			0	2.61	0	23
73	0		2006-01-12	2008-05-08	2008-05-08	847	847	0	0	0	0	0	0	0	1	0	0	0	0	0	0	0	0	0	0	0	0	0	1	0	1	1	1	0	0	1.18	1	-0.18	0	0	1	2.8	0	27
59	1		2005-05-19	2005-08-26	2005-08-26	99	99	0	0	0	0	1	0	1	1	0	0	60	0	0	0	0	0	0	0	0	0	0	0	1	0	0	0	0	0	1	1	0	0	0	0	1.8	1	25
85	1		2008-10-01	2008-11-01	2008-11-01	31	31	0	0	1	1	0	0	0	0	0	0	0	0	0	0	0	0	0	0	0	0	0	0	0	0	0	0	0	1	1.3	1.5	0.2	1	0	1	1.5	1	33
80.8603	1	1929-10-01	2010-07-22	2011-11-27	2011-11-27	493	493	0	0	0	0	0	0	0	0	0	0	0	0	0	0	0	0	0	0	0	0	0	1	0	0	0	0	0	0	1	1	0	0	0	0	2.42	0	26
59.2521	1	1948-06-12	2007-08-29	2010-10-20	2010-10-20	1148	1148	0	0	0	0	0	0	0	0	0	0	0	0	0	0	0	0	0	0	1	1	0	0	0	0	0	0	0	0	1	1	0			0	3	0	40
63	1		2006-04-17	2008-06-06	2008-06-06	781	781	0	0	0	0	0	0	0	0	0	0	0	0	0	1	1	1	1	0	0	0	0	0	0	1	0	1	0	0	1.4	1.2	-0.2	0	0	1	2.73	0	30
71	1		2005-11-01	2010-01-01	2010-01-01	1522	1522	0	0	0	0	0	0	0	0	0	0	0	0	1	0	1	1	1	0	0	0	0	1	1	0	0	0	0	1	1.4	2	0.6	0	1	1	2	1	24
68	0		2005-04-01	2010-01-01	2010-01-01	1736	1736	0	0	0	0	0	0	0	1	0	0	0	0	0	0	0	1	1	0	0	0	0	1	0	0	0	0	0	0	1.7	1.7	0	0	0	1	2	1	23
73	1		2003-05-20	2003-09-18	2003-09-18	121	121	0	0	0	0	1	1	0	1	3	0	80	70	0	0	0	0	0	0	0	0	1	1	1	0	0	0	0	1	1.81	1.89	0.08	1	1	1	1.1	1	51
57	1		2006-08-28	2007-12-18	2007-12-18	477	477	0	0	0	0	0	0	0	0	0	0	0	0	0	0	0	0	0	0	0	0	0	1	1	1	1	0	0	0	1	1	0	0	0	0	2.67	0	45
50	1		2006-03-24	2008-07-17	2008-07-17	846	846	0	0	0	0	0	0	0	0	0	0	0	0	0	0	0	0	0	0	0	1	0	1	1	1	1	0	0	0	1	1	0	0	0	0	4.57	0	23
78	0		2007-11-11	2008-08-11	2008-08-11	274	274	0	0	0	0	0	0	0	1	1	0	0	20	0	0	0	0	0	0	1	0	0	0	0	0	0	0	0	1	1	1.4	0.4	1	1	0	1.2	1	82
63	1		2005-06-01	2005-09-14	2005-09-14	105	105	0	0	0	0	1	1	0	1	3	0	80	75	0	0	0	0	0	0	1	1	0	1	1	1	1	1	0	1	1	1.2	0.2	1	1	0	1.44	1	32
63	0		2005-04-01	2006-10-01	2006-10-01	548	548	0	0	1	1	0	0	0	1	0	0	0	0	0	0	0	0	0	0	0	0	0	1	1	0	0	0	0	0	1	1	0	0	0	0	1.52	1	44
75	1		2006-12-13	2008-08-08	2008-08-08	604	604	0	0	0	0	0	0	0	1	0	0	0	0	1	0	1	1	1	0	0	0	0	1	1	1	1	1	1	0	1	1	0	0	0	0	2.53	0	32
74	1		2005-05-16	2005-09-27	2005-09-27	134	134	0	0	0	0	1	1	0	1	2	0	0	100	0	0	0	1	1	0	0	0	0	1	0	1	1	0	0	1	1.2	1.3	0.1	1	0	1	1.64	1	36
75	0		2006-10-18	2007-11-12	2007-11-12	390	390	0	0	0	0	0	0	0	0	0	0	0	0	0	0	0	0	0	1	1	0	0	1	1	0	0	0	0	0	1	1	0	0	0	0	2.63	0	32
65	1		2006-08-28	2007-06-06	2007-06-06	282	282	0	0	0	0	0	0	0	0	0	0	0	0	0	1	1	1	1	0	1	0	0	1	0	1	1	0	0	0	1	1	0	0	0	0	3.1	0	29
67	0		2004-02-17	2008-05-03	2008-05-03	1537	1537	0	0	0	0	0	0	0	1	0	0	40	0	0	0	0	1	1	0	0	0	0	0	1	1	1	0	1	0	1.56	1.56	0	0	0	1	2.24	0	27
58.4274	1	1949-07-08	2007-11-27	2010-11-16	2010-11-16	1085	1085	0	0	0	0	0	0	0	0	0	0	0	0	0	0	0	0	0	0	0	0	1	1	0	1	1	0	0	0	1	1	0			0	2.16	0	32
76.4493	1	1932-01-11	2008-06-04	2010-10-21	2010-10-21	869	869	0	0	0	0	0	0	0	0	0	0	0	0	1	0	1	1	1	0	0	1	0	1	1	0	0	0	0	0	1.12	1.12	0			1	1.73	1	51
70.1151	1	1938-01-27	2008-02-21	2010-11-16	2010-11-16	999	999	0	0	0	0	0	0	0	0	0	0	0	0	0	0	0	0	0	0	1	1	0	0	1	0	0	0	0	0	1	1	0			0	2.2	0	20
45	1		2004-10-07	2007-10-11	2007-10-11	1099	1099	0	0	0	0	0	0	0	1	0	0	0	0	0	0	0	0	0	1	0	1	0	0	0	0	0	0	0	0	2	2	0	0	0	1	1.8	1	42
45	1		2008-02-15	2009-03-16	2009-03-16	395	395	1	0	0	1	0	0	0	1	0	0	0	0	0	0	0	0	0	1	0	1	0	0	0	1	1	0	0	0	2	1.98	-0.02	0	0	1	1.8	1	55
58.463	0	1947-12-21	2006-05-24	2008-09-16	2008-09-16	846	846	0	0	0	0	0	0	0	0	0	0	0	0	0	0	0	0	0	0	0	1	1	0	0	0	0	0	0	0	1	1	0			0	2.62	0	28
60.8575	1	1947-04-07	2008-01-30	2010-11-16	2010-11-16	1021	1021	0	0	0	0	0	0	0	0	0	0	0	0	0	0	0	0	0	0	1	0	0	1	0	0	0	0	0	0	1	1	0			0	2.32	0	25
78.4	1	1927-10-17	2006-02-20	2011-11-27	2011-11-27	2106	2106	0	0	0	0	0	0	0	0	0	0	0	0	0	1	1	0	1	0	0	0	0	0	1	0	0	0	0	0	1.5	1.5	0			1	1.87	1	24
81	0		2007-01-01	2008-12-01	2008-12-01	700	700	1	0	0	1	0	0	0	0	0	0	0	0	0	0	0	0	0	0	0	0	0	0	0	0	0	0	0	0	1	1	0	0	0	0	2.1	0	32
64	1		2003-05-16	2008-05-12	2008-05-12	1823	1823	0	0	0	0	0	0	0	1	0	0	0	20	0	0	0	0	0	0	0	1	0	1	1	1	1	1	0	0	1.2	1.2	0	0	0	1	2.2	0	32
63	0		2005-09-01	2008-11-01	2008-11-01	1157	1157	0	0	0	0	0	0	0	1	0	0	0	0	0	0	0	1	1	0	0	0	0	1	0	0	0	0	0	0	1	1	0	0	0	0	2.3	0	32
55.6712	0	1954-06-08	2010-01-25	2010-10-20	2010-10-20	268	268	0	0	0	0	0	0	0	0	0	0	0	0	0	0	0	0	0	0	1	1	0	0	1	0	0	0	0	0	1	1	0	0	0	0	2.23	0	26
45.2932	1	1962-08-19	2007-11-23	2010-10-26	2010-10-26	1068	1068	0	0	0	0	0	0	0	0	0	0	0	0	0	0	0	0	0	0	0	0	1	0	0	0	0	0	0	0	1.1	1	-0.1			1	2.76	0	34
62	0		2008-06-13	2009-01-27	2009-01-27	228	228	0	0	0	0	1	0	1	1	1	40	0	30	0	0	0	0	0	0	1	1	0	0	1	1	1	0	1	0	1.6	1.6	0	0	1	1	2	1	71
65	0		2005-07-05	2005-12-12	2005-12-12	160	160	0	0	0	0	1	0	1	1	1	0	20	0	0	0	0	1	1	1	1	1	0	1	1	1	1	1	1	0	1.07	1.07	0	0	0	1	2.29	0	28
85.6219	1	1924-07-31	2010-02-22	2011-08-01	2011-08-01	525	525	0	1	0	1	0	0	0	0	0	0	0	0	0	0	0	0	0	0	0	0	0	1	0	0	0	0	0	0	1	1	0	0	0	0	1.92	1	26
50	0	1954-04-24	2004-07-26	2008-11-20	2008-11-20	1578	1578	0	0	1	1	0	0	0	1	0	0	0	0	0	0	0	0	0	0	1	0	0	1	1	1	0	1	1	0	1	1	0	0	0	0	2.21	0	28
49	1		2005-05-31	2008-10-27	2008-10-27	1245	1245	0	0	1	1	0	0	0	1	1	0	80	0	0	0	0	0	0	0	0	0	0	1	1	1	0	1	0	0	1	1	0	0	0	0	3	0	24
52	1		2008-11-22	2009-04-17	2009-04-17	146	146	0	0	0	0	0	0	0	1	0	0	0	0	0	0	0	0	0	0	0	0	0	0	0	0	0	0	0	0	1	1	0	0	0	0	2.4	0	73
76	0		2005-04-26	2008-06-13	2008-06-13	1144	1144	0	0	0	0	0	0	0	1	0	0	0	0	0	0	0	0	0	0	0	1	0	0	1	0	0	0	0	0	1	1	0	1	0	0	2.4	0	35
59.8548	0	1949-05-30	2009-03-23	2010-11-04	2010-11-04	591	591	0	0	0	0	0	0	0	0	0	0	0	0	0	0	0	0	0	0	0	0	0	1	0	0	0	0	0	0	1	1	0	0	0	0	2.26	0	31
56	1		2005-11-01	2006-01-07	2006-01-07	67	67	0	0	1	1	1	0	1	1	1	0	0	70	0	1	1	1	1	0	0	0	1	1	1	0	0	0	0	1	1.1	1.5	0.4	0	0	1	3	0	23
68	0		2006-02-01	2007-11-01	2007-11-01	638	638	0	0	0	0	0	0	0	1	0	0	0	0	0	0	0	1	1	0	0	0	0	1	0	0	0	0	0	0	1	1	0	0	0	0	2.2	0	28
64.6685	1	1943-03-15	2007-10-29	2010-10-21	2010-10-21	1088	1088	0	0	0	0	0	0	0	0	0	0	0	0	0	0	0	0	0	0	1	0	0	1	1	0	0	0	0	0	1	1	0			0	3.87	0	31
62	0		2006-12-15	2008-05-14	2008-05-14	516	516	0	0	0	0	0	0	0	1	0	0	0	0	0	0	0	0	0	0	1	0	1	1	1	1	0	1	1	0	1.1	1.1	0	0	0	1	2.86	0	28
53	1		2006-05-12	2008-05-09	2008-05-09	728	728	0	0	0	0	0	0	0	0	0	0	0	0	0	0	0	0	0	0	0	0	1	0	0	0	0	0	0	0	1	1	0	0	0	0	3.07	0	30
69	0		2006-08-31	2007-11-16	2007-11-16	442	442	0	0	0	0	0	0	0	0	0	0	0	0	0	0	0	0	0	0	0	0	0	1	1	1	0	1	1	0	1	1	0	0	0	0	2.68	0	37
68	0		2005-05-19	2006-02-19	2006-02-19	276	276	0	0	1	1	0	0	0	1	0	0	0	0	0	0	0	1	1	0	0	0	0	1	1	1	1	0	0	0	1	1	0	0	0	0	1.81	1	31
71	1		2006-02-06	2008-06-15	2008-06-15	860	860	0	0	0	0	0	0	0	0	0	0	0	0	0	0	0	0	0	0	0	0	0	1	0	1	0	1	0	0	1.2	1	-0.2	0	0	1	2.88	0	25
75	0	1930-05-01	2005-12-17	2007-10-17	2007-10-17	669	669	0	0	0	0	0	0	0	1	1	0	0	0	0	1	1	0	1	0	0	0	1	1	0	0	0	0	0	0	1	1	0	0	0	0	1.57	1	32.1
52	1		2004-07-09	2008-06-17	2008-06-17	1439	1439	0	0	0	0	0	0	0	1	0	0	0	0	0	0	0	0	0	0	0	0	0	0	0	0	0	0	0	0	1	1	0	0	0	0	2.92	0	25
55	1		2009-07-31	2010-03-17	2010-03-17	229	229	0	0	0	0	0	0	0	1	0	0	0	60	0	0	0	0	0	0	1	1	0	1	0	0	0	0	0	0	1	1.13	0.13	0	0	0	1.74	1	31
40.0411	1	1967-04-05	2007-04-10	2008-10-21	2008-10-21	560	560	0	0	0	0	0	0	0	0	0	0	0	0	0	0	0	0	0	0	0	1	0	0	0	0	0	0	0	0	1	1	0			0	2.44	0	32
61	1		2004-12-28	2005-08-13	2005-08-13	228	228	0	0	1	1	0	0	0	1	0	0	0	0	0	0	0	0	0	0	0	1	1	0	1	0	0	0	0	0	1.25	1.25	0	0	0	1	1.76	1	29
63	1		2005-05-27	2007-10-26	2007-10-26	882	882	0	0	0	0	1	0	1	1	1	20	40	0	0	0	0	0	0	0	1	1	0	0	0	0	0	0	0	1	1	1.35	0.35	0	0	0	1.57	1	16
85.789	0	1923-09-12	2009-06-05	2010-01-10	2010-01-10	219	219	1	0	0	1	0	0	0	0	0	0	0	0	0	1	1	1	1	0	0	0	0	1	0	0	0	0	0	0	2	2	0	0	0	1	1.85	1	27
81	0		2004-06-16	2004-07-23	2004-07-23	37	37	0	0	0	0	1	0	1	1	1	0	0	40	0	1	1	1	1	0	0	0	1	0	1	1	0	0	1	1	1.25	1.3	0.05	1	1	1	1.2	1
67	1		2005-08-31	2011-02-24	2011-02-24	2003	2003	0	0	0	0	0	0	0	1	2	0	90	0	1	0	1	0	1	0	0	1	0	1	1	1	1	1	0	0	1	1	0	0	0	0	2.3	0
77.263	0	1930-04-27	2007-07-13	2009-06-26	2009-06-26	714	714	1	0	0	1	0	0	0	0	0	0	0	0	0	0	0	0	0	0	0	0	0	1	0	0	0	0	0	0	1	1	0			0	1.75	1	24
59	1		2008-03-10	2010-01-11	2010-01-11	672	672	0	0	0	0	0	0	0	1	0	0	0	0	0	0	0	0	0	0	0	0	0	0	1	0	0	0	0	0	2	2	0	0		1	2.2	0
63	0		2006-02-22	2008-11-25	2008-11-25	1007	1007	0	0	0	0	1	0	1	0	0	0	0	0	0	0	0	0	0	0	0	0	0	1	0	1	1	1	0	0	1.3	1.2	-0.1	0	0	1	2.57	0	28
67	1		2007-10-18	2008-01-14	2008-01-14	88	88	0	0	0	0	1	1	0	1	3	0	90	80	0	1	1	1	1	0	0	0	1	1	0	0	0	0	0	1	1.5	1.8	0.3	1		1	1.32	1	100
72	1		2005-05-17	2006-06-11	2006-06-11	390	390	1	0	0	1	0	0	0	1	0	0	0	0	0	0	0	0	0	1	0	1	0	1	0	1	1	0	1	0	1.9	1.9	0	0	0	1	1.94	1	35
41	1		2007-12-11	2008-05-08	2008-05-08	149	149	0	0	0	0	0	0	0	1	0	0	40	0	0	0	0	0	0	0	1	0	0	0	0	0	0	0	0	0	1	1	0	0		0	3.51724	0	29
54	0		2003-05-03	2006-05-04	2006-05-04	1097	1097	0	0	0	0	0	0	0	1	0	0	20	0	0	0	0	0	0	0	0	1	0	0	1	0	0	0	0	0	1	1	0	0	0	0	3	0	28
64	1		2004-07-23	2008-03-06	2008-03-06	1322	1322	0	0	0	0	0	0	0	1	0	0	0	30	0	0	0	0	0	1	1	1	0	1	0	1	0	1	0	0	1	1	0	0	0	0	2.46	0	26
78.4795	0	1927-07-11	2005-12-13	2010-04-07	2010-04-07	1576	1576	0	0	1	1	0	0	0	1	0	0	0	0	0	0	0	0	0	0	0	0	0	1	0	1	0	1	0	0	1	1	0			0	1.82	1	28
68	0		2004-09-29	2006-01-30	2006-01-30	488	488	0	0	0	0	0	0	0	0	0	0	0	0	0	0	0	0	0	0	0	0	0	0	0	0	0	0	0	0	1	1	0	0	0	0	1.9	1
57.3726	1	1950-12-07	2008-04-07	2008-04-09	2008-04-09	2	2	0	0	0	0	1	0	1	1	1	0	60	0	0	0	0	0	0	0	0	1	0	1	0	1	0	1	0	1	1.18	1.75	0.57			1	1.32	1	22
71.7836	0	1937-10-06	2009-07-01	2010-12-06	2010-12-06	523	523	0	0	0	0	0	0	0	0	0	0	0	0	0	1	1	0	1	0	0	0	0	1	0	1	1	0	0	1	1.12	1.35	0.23	0	0	1	1.13	1	22
64	1		2006-03-22	2009-03-10	2009-03-10	1084	1084	0	0	0	0	0	0	0	0	0	0	0	0	0	0	0	0	0	0	0	0	0	1	0	1	1	0	0	0	1.87	1.87	0	0	0	1	2.9	0
68	1		2006-10-27	2008-05-08	2008-05-08	559	559	0	0	0	0	0	0	0	0	0	0	0	0	0	0	0	0	0	0	0	0	0	1	0	0	0	0	0	0	1	1	0	0	0	0	2.58	0	36
65.0411	0	1943-05-09	2008-05-07	2010-10-25	2010-10-25	901	901	0	0	0	0	0	0	0	0	0	0	0	0	0	0	0	0	0	0	0	0	0	0	0	0	0	0	0	0	1	1	0			0	3.44	0	25
57	1	1949-06-04	2006-01-12	2008-11-03	2008-11-03	1026	1026	0	0	0	0	0	0	0	1	0	0	0	0	0	0	0	0	0	0	1	0	1	1	1	0	0	0	0	0	1	1	0	0	0	0	4	0	30
79.6849	1	1928-10-17	2008-06-04	2010-10-25	2010-10-25	873	873	0	0	0	0	0	0	0	0	0	0	0	0	0	1	1	1	1	0	0	0	0	1	1	0	0	0	0	0	1	1	0			0	1.43	1	42
74	1	1931-07-30	2006-03-23	2007-10-17	2007-10-17	573	573	0	0	0	0	0	0	0	0	0	0	0	0	0	1	1	0	1	0	0	0	0	0	0	1	1	0	0	0	1	1	0	0	0	0	1.92	1	28.7
62.1205	1	1948-07-26	2010-08-24	2010-12-17	2010-12-17	115	115	0	0	0	0	0	0	0	0	0	0	0	0	0	0	0	0	0	0	1	0	0	0	1	1	1	0	0	0	1	1	0	0	0	0	2.42	0	31
59	1		2009-09-01	2009-12-01	2009-12-01	91	91	0	0	1	1	0	0	0	1	1	0	100	0	1	0	1	1	1	0	1	1	0	1	1	0	0	0	0	1	1.37	1.5	0.13	0	1	1	2.3	0	57
68	1		2009-08-01	2010-11-15	2010-11-15	471	471	0	0	0	0	0	0	0	0	0	0	0	0	0	0	0	0	0	0	0	0	1	1	1	0	0	0	0	0	1	1	0	0	0	0	2.3	0	37
51	0		2007-11-13	2009-02-14	2009-02-14	459	459	0	0	0	0	0	0	0	1	0	0	0	0	0	0	0	0	0	0	0	0	0	0	0	0	0	0	0	0	1	1	0	0	0	0	2.87	0	36
71	1		2003-03-19	2004-08-12	2004-08-12	512	512	0	0	0	0	1	0	1	1	0	0	0	0	0	0	0	0	0	0	1	0	1	0	1	1	1	0	0	0	1	1	0	0	0	0	1.54	1	30
50	0		2009-03-01	2010-11-15	2010-11-15	624	624	0	0	0	0	0	0	0	0	0	0	0	0	0	0	0	0	0	0	1	0	0	1	0	0	0	0	0	0	1	1	0	0	0	0	3.43	0	30
78.5178	0	1930-08-28	2009-02-13	2010-09-13	2010-09-13	577	577	0	0	0	0	0	0	0	0	0	0	0	0	1	1	1	1	1	1	0	0	1	1	1	0	0	0	0	0	1.88	1.88	0	0	0	1	2.1	0	22
75.526	0	1933-11-07	2009-04-29	2010-10-19	2010-10-19	538	538	0	0	0	0	0	0	0	0	0	0	0	0	0	0	0	0	0	0	1	0	1	1	1	0	0	0	0	0	1	1	0	0	0	0	2.12	0	24
63	1	1943-10-07	2007-06-28	2007-07-30	2007-07-30	32	32	0	0	0	0	1	0	1	1	1	0	85	50	0	1	1	0	1	0	1	0	0	1	0	0	0	0	0	1	1	1.12	0.12	0	0	0	1.61	1	34
59.1671	1	1948-07-25	2007-09-10	2011-07-15	2011-07-15	1404	1404	0	0	0	0	0	0	0	0	0	0	0	0	0	0	0	0	0	0	0	0	1	0	1	1	1	0	0	0	1	1	0	0	0	0	2.85	0	20
63.4027	1	1945-10-10	2009-02-18	2009-03-16	2009-03-16	26	26	0	0	0	0	1	1	0	1	3	0	100	80	0	0	0	0	0	0	0	0	1	1	1	0	0	0	0	0	1	1	0	0	0	0	1.22	1	32
66	1		2004-02-13	2004-09-16	2004-09-16	216	216	0	0	0	0	1	0	1	1	1	0	90	20	0	1	1	1	1	0	0	0	0	0	1	1	1	0	0	1	1.25	1.3	0.05	0	0	1	2.65	0	31
74.9178	0	1934-10-21	2009-09-02	2010-11-03	2010-11-03	427	427	0	0	0	0	0	0	0	0	0	0	0	0	1	0	1	1	1	0	0	1	0	1	1	0	0	0	0	0	1.12	1.12	0	0	0	1	2.1	0	38
68	0	1937-08-27	2005-12-29	2007-10-17	2007-10-17	657	657	0	0	0	0	0	0	0	1	0	0	0	0	0	1	1	0	1	0	0	0	1	1	1	0	0	0	0	1	1	1.25	0.25	1	1	0	1.95	1	43.5
65	1		2005-01-02	2008-11-01	2008-11-01	1399	1399	0	0	0	0	0	0	0	0	0	0	0	0	1	0	1	1	1	0	0	0	0	1	1	0	0	0	0	0	1.8	1.4	-0.4	0	0	1	3.6	0	28
51	1		2004-05-21	2008-06-13	2008-06-13	1484	1484	0	0	0	0	0	0	0	1	0	0	20	40	0	0	0	0	0	0	0	0	0	1	0	1	1	0	0	0	1	1	0	0	0	0	2.44	0	34
63	0		2005-03-09	2010-01-11	2010-01-11	1769	1769	0	0	0	0	0	0	0	0	0	0	0	0	0	0	0	0	0	0	0	1	0	0	0	0	0	0	0	0	1	1	0	0	0	0	2.4	0
54.6164	0	1954-10-12	2009-05-11	2010-11-03	2010-11-03	541	541	0	0	0	0	0	0	0	0	0	0	0	0	0	0	0	0	0	0	0	0	0	1	0	0	0	0	0	0	1	1	0	0	0	0	2.87	0	24
63	1		2002-05-01	2002-06-01	2002-06-01	31	31	0	0	0	0	1	1	0	1	3	0	80	80	0	0	0	1	1	0	0	0	0	1	1	1	0	1	0	1	1.3	1.7	0.4	0	0	1	1.6	1
68.4603	1	1939-08-20	2008-01-18	2010-10-29	2010-10-29	1015	1015	0	0	0	0	0	0	0	1	1	0	0	0	0	0	0	0	0	1	0	0	1	1	1	1	1	0	0	0	1	1	0			0	2.03	0	32
60	1		2007-04-03	2008-10-14	2008-10-14	560	560	0	0	0	0	0	0	0	1	0	0	0	0	0	0	0	0	0	0	0	1	0	1	1	1	1	0	0	0	1	1	0	1		0	2.1	0	32
81.6247	1	1925-10-18	2007-05-14	2007-05-15	2007-05-15	1	1	0	0	0	0	1	0	1	1	3	0	90	70	0	0	0	0	0	0	0	0	1	1	0	0	0	0	0	1	1.12	2	0.88			1	1.23	1	60
70.2548	0	1938-05-21	2008-08-04	2010-10-21	2010-10-21	808	808	0	0	0	0	0	0	0	0	0	0	0	0	0	0	0	0	0	0	1	0	0	1	0	0	0	0	0	0	1	1	0	0	0	0	2.16	0	32
77	0	1930-12-03	2007-04-02	2007-06-18	2007-06-18	77	77	0	0	0	0	0	0	0	1	0	0	0	0	0	0	0	0	0	0	1	0	1	1	1	0	0	0	0	0	1	1	0	0	0	0	2.5	0	40
63	0	1943-11-11	2006-09-05	2010-09-27	2010-09-27	1483	1483	0	0	0	0	0	0	0	0	0	0	0	0	0	1	1	0	1	0	0	0	0	1	1	1	1	0	0	0	1	1	0	0	0	0	2.7	0	36
72	1		2007-11-17	2008-03-13	2008-03-13	117	117	0	0	0	0	1	0	1	1	1	0	0	0	0	0	0	0	0	0	0	1	1	1	1	1	1	0	0	1	1	1.2	0.2	1		0	1.72	1	45
49	0		2007-05-01	2008-02-01	2008-02-01	276	276	0	0	0	0	1	0	1	1	1	0	0	0	0	0	0	0	0	0	1	0	1	1	0	0	0	0	0	0	1	1	0	0	0	0	2.4	0	35
57	0		2009-07-01	2010-11-15	2010-11-15	502	502	0	0	0	0	0	0	0	0	0	0	0	0	0	0	0	0	0	0	1	1	0	0	1	0	0	0	0	0	1	1	0	0	0	0	2.4	0	26
48	1		2006-03-09	2008-05-08	2008-05-08	791	791	0	0	0	0	0	0	0	0	0	0	0	0	0	0	0	0	0	0	0	0	0	0	1	0	0	0	0	0	1	1	0	0	0	0	3.62	0	26
73	0		2004-12-14	2008-05-11	2008-05-11	1244	1244	0	0	0	0	0	0	0	1	0	0	0	0	0	0	0	0	0	1	0	1	0	1	1	1	1	0	1	0	1.3	1.25	-0.05	0	0	1	2.77	0	31
67	0		2004-12-17	2008-07-17	2008-07-17	1308	1308	0	0	0	0	0	0	0	1	0	0	0	30	0	1	1	0	1	0	0	0	0	1	1	1	1	1	0	0	1	1	0	0	0	0	2.44	0	42
56.4849	0	1951-01-01	2007-06-13	2010-10-20	2010-10-20	1225	1225	0	0	0	0	0	0	0	0	0	0	0	0	0	0	0	0	0	0	0	1	0	1	0	0	0	0	0	0	1	1	0			0	3.94	0	33
84	1		2006-09-11	2006-09-26	2006-09-26	15	15	0	0	0	0	1	1	0	1	2	40	100	40	0	0	0	0	0	0	0	0	1	0	0	1	1	0	0	0	1.8	1.8	0	1	0	1	0.83	1	35
80	1		2008-06-13	2008-11-14	2008-11-14	154	154	1	0	0	1	0	0	0	1	3	10	80	100	0	0	0	0	0	0	0	0	0	1	0	1	1	1	1	1	1.7	2	0.3	0	0	1	1	1	112
80	0		2007-03-01	2008-11-01	2008-11-01	611	611	0	0	0	0	0	0	0	0	0	0	0	0	0	0	0	0	0	0	0	1	0	0	0	0	0	0	0	0	1	1	0	0	0	0	3.4	0	23
63	0		2008-12-18	2009-04-22	2009-04-22	125	125	0	0	0	0	0	0	0	1	0	0	20	0	0	1	1	0	1	0	0	0	0	1	0	1	1	0	0	0	1	1	0	0	0	0	2.4	0	88
67	0		2009-01-07	2010-06-26	2010-06-26	535	535	0	0	0	0	0	0	0	1	0	0	0	0	0	0	0	0	0	0	1	0	0	1	1	1	1	0	0	0	1	1	0	0	0	0	2.42	0	28
59	1		2006-05-23	2007-01-09	2007-01-09	231	231	0	0	0	0	1	0	1	1	1	0	50	0	0	0	0	0	0	1	0	0	1	1	1	1	1	0	0	0	1	1	0	1	0	0	1.74	1	43
59	1		2003-01-31	2008-06-11	2008-06-11	1958	1958	0	0	0	0	0	0	0	1	0	0	0	0	0	1	1	0	1	0	0	0	0	0	0	0	0	0	0	0	1	1	0	0	1	0	2.7	0	28
69	1		2006-03-17	2008-06-13	2008-06-13	819	819	0	0	0	0	0	0	0	1	0	0	0	0	0	0	0	0	0	0	0	0	0	1	1	1	1	0	0	1	1	1.2	0.2	1	0	0	3.55	0	31
69.1178	1	1940-02-21	2009-03-18	2011-05-03	2011-05-03	776	776	0	0	0	0	0	0	0	1	1	0	0	0	0	0	0	0	1	0	0	0	1	1	0	1	0	1	0	0	1	1	0	0	0	0	1.5	1	80
75	1		2010-06-01	2010-11-01	2010-11-01	153	153	0	0	0	0	0	0	0	1	0	0	0	0	0	1	1	1	1	0	0	0	0	0	0	0	0	0	0	0	1.2	1.1	-0.1	0	0	1	2.9	0	44
68	1		2003-10-01	2010-01-01	2010-01-01	2284	2284	0	0	0	0	0	0	0	1	1	0	0	100	0	0	0	1	1	0	0	0	0	1	1	0	0	0	0	0	1.6	1.6	0	0	0	1	2.1	0	28
47	0		2005-01-01	2010-01-01	2010-01-01	1826	1826	0	0	0	0	0	0	0	1	0	0	0	0	0	1	1	1	1	0	0	0	0	1	1	0	0	0	0	0	1.1	1.1	0	0	0	1	2.4	0
55	1		2003-06-04	2004-07-04	2004-07-04	396	396	0	0	1	1	0	0	0	1	0	0	0	0	0	0	0	0	0	0	0	0	0	1	0	1	0	1	0	0	1	1	0	0	0	0	1.8	1	28
68.6658	0	1938-07-22	2007-03-05	2008-09-23	2008-09-23	568	568	0	0	0	0	0	0	0	0	0	0	0	0	0	0	0	0	0	0	0	0	1	1	0	0	0	0	0	0	1	1	0			0	2.65	0	31
53	0		2006-04-07	2008-05-13	2008-05-13	767	767	0	0	0	0	0	0	0	0	0	0	0	0	0	0	0	1	1	0	0	0	0	1	1	1	1	0	0	0	1	1	0	0	0	0	2.31	0	61
59	0		2006-10-25	2008-05-09	2008-05-09	562	562	0	0	0	0	0	0	0	0	0	0	0	0	0	0	0	0	0	0	0	0	0	1	0	1	1	0	0	0	1	1	0	0	0	0	3.22	0	23
64	1		2003-11-01	2007-08-01	2007-08-01	1369	1369	0	0	1	1	1	0	1	1	1	0	90	0	0	1	1	1	1	0	0	1	0	1	1	0	0	0	0	1	1.3	1.5	0.2	0	1	1	2	1	25
71	1		2005-06-01	2008-11-01	2008-11-01	1249	1249	0	0	0	0	0	0	0	0	0	0	0	0	0	0	0	0	0	0	0	0	0	0	0	0	0	0	0	0	1	1	0	0	0	0	2.7	0	20
47	0	1960-08-10	2007-11-23	2008-11-28	2008-11-28	371	371	0	0	0	0	0	0	0	1	0	0	0	0	0	0	0	0	0	0	1	0	1	0	0	0	0	0	0	0	1	1	0	0	0	0	3.52	0	17
46	0		2005-07-12	2010-10-11	2010-10-11	1917	1917	0	0	0	0	0	0	0	0	0	0	0	0	0	0	0	0	0	0	0	0	0	0	0	0	0	0	0	0	1	1	0	0	1	0	2.3	0
70	0		2006-12-01	2007-09-11	2007-09-11	284	284	0	0	0	0	0	0	0	1	0	0	0	60	0	0	0	0	0	0	1	0	0	0	0	0	0	0	0	0	1	1	0	0	0	0	3.98	0	47
77	1	1931-09-08	2009-03-02	2009-03-15	2009-03-15	13	13	0	0	0	0	1	1	0	1	3	40	90	70	0	0	0	0	0	0	0	0	1	0	0	0	0	0	0	1	1.37	1.75	0.38	1	0	1	1.42	1	38
79	0		2005-10-10	2011-05-09	2011-05-09	2037	2037	0	0	0	0	0	0	0	1	1	0	0	0	0	1	1	0	1	0	1	0	1	1	0	1	1	0	0	0	1	1	0	0	0	0	2.2	0
80	1		2009-10-01	2010-11-15	2010-11-15	410	410	0	0	0	0	0	0	0	0	0	0	0	0	0	0	0	0	0	0	0	1	1	0	0	0	0	0	0	0	1	1	0	0	0	0	2.1	0	25
75	0		2007-09-24	2008-11-01	2008-11-01	404	404	0	0	0	0	0	0	0	0	0	0	0	0	0	0	0	0	0	0	0	0	1	1	1	0	0	0	0	0	1	1	0	0	0	0	2.2	0	29
52	1		2008-11-19	2009-04-17	2009-04-17	149	149	0	0	0	0	1	0	1	1	1	0	80	0	0	0	0	0	0	0	1	0	0	0	0	0	0	0	0	0	1	1	0	0	0	0	2.7	0	29
42	1		2008-11-19	2009-04-27	2009-04-27	159	159	0	0	0	0	0	0	0	1	0	0	0	0	0	0	0	0	0	0	0	0	0	0	0	0	0	0	0	0	1	1	0	0	0	0	3.3	0	27
78.674	0	1929-07-28	2008-03-11	2010-11-03	2010-11-03	967	967	0	0	0	0	0	0	0	0	0	0	0	0	1	0	1	1	1	0	0	0	0	1	1	0	0	0	0	0	1	1	0			0	3.61	0	51
72	0		2006-07-31	2006-10-18	2006-10-18	79	79	0	0	1	1	1	0	1	1	1	0	50	50	0	1	1	0	1	0	0	1	0	1	1	0	0	0	0	1	1	1.3	0.3	1	1	0	1.7	1	25
74	0		2008-06-01	2008-08-01	2008-08-01	61	61	0	0	1	1	1	0	1	1	1	0	0	0	0	0	0	0	0	0	0	0	0	1	1	0	0	0	0	0	1	1	0	1	1	0	1.8	1	25
71	1		2007-03-01	2008-11-15	2008-11-15	625	625	0	0	0	0	0	0	0	0	0	0	0	0	0	0	0	0	0	0	0	0	0	1	1	0	0	0	0	0	1	1	0	0	0	0	2.9	0	38
64	1		2006-11-28	2007-03-01	2007-03-01	93	93	0	0	1	1	1	0	1	1	2	0	95	75	0	0	0	0	0	0	1	0	0	1	0	0	0	0	0	1	1	1.3	0.3	1	1	0	2.5	0	37
68	1		2010-03-01	2010-10-01	2010-10-01	214	214	0	0	0	0	0	0	0	1	0	0	0	0	0	1	1	0	1	0	0	0	0	1	0	0	0	0	0	0	1	1	0	0	0	0	2.1	0	80
79	1		2007-05-01	2011-06-10	2011-06-10	1501	1501	0	0	0	0	0	0	0	1	0	0	0	0	0	0	0	0	0	1	0	1	0	1	0	0	0	0	0	0	1.2	1.1	-0.1	0	0	1	2.3	0	30
78	0		2003-12-29	2007-04-30	2007-04-30	1218	1218	0	0	0	0	0	0	0	1	0	0	0	0	0	0	0	0	0	0	0	0	0	1	1	0	0	0	0	0	1	1	0	0	0	0	1.9	1	38
74	0		2003-12-29	2008-10-07	2008-10-07	1744	1744	0	0	0	0	0	0	0	1	0	0	0	0	0	0	0	0	0	0	0	0	0	1	1	0	0	0	0	0	1	1	0	0	0	0	1.9	1	38
59	1		2006-02-13	2008-05-10	2008-05-10	817	817	0	0	0	0	0	0	0	0	0	0	0	0	0	0	0	1	1	0	0	0	0	0	0	0	0	0	0	0	1	1	0	0	0	0	3.76	0	33
47	0		2008-05-16	2009-02-20	2009-02-20	280	280	0	0	0	0	0	0	0	1	0	0	0	0	0	1	1	1	1	0	0	0	0	0	0	1	1	0	0	0	1.2	1.2	0	0	0	1	3.2	0	30
54	1		2009-07-14	2009-09-17	2009-09-17	65	65	0	0	0	0	1	0	1	1	1	30	0	40	0	0	0	0	0	0	0	1	1	1	1	1	1	0	0	1	1.5	1.7	0.2		0	1	1.4	1	65
66	1		2008-06-13	2008-08-19	2008-08-19	67	67	0	0	0	0	1	0	1	1	0	30	50	40	0	0	0	0	0	1	0	0	1	1	1	1	0	1	0	0	1.9	1.9	0	0	0	1	1.9	1	96
71	1		2010-02-03	2010-09-04	2010-09-04	213	213	0	0	0	0	1	0	1	1	0	40	30	0	0	0	0	0	0	1	0	1	1	1	0	1	1	0	0	0	1.7	1.7	0	0	0	1	1.7	1	125
76	1		2008-05-17	2008-11-17	2008-11-17	184	184	1	0	0	1	0	0	0	1	3	40	80	100	1	0	0	0	1	0	0	0	0	1	0	1	1	1	1	1	1.7	2	0.3		0	1	0.98	1	41
67	0		2006-05-25	2008-06-09	2008-06-09	746	746	0	0	0	0	0	0	0	0	0	0	0	0	0	0	0	0	0	0	0	0	0	1	1	1	1	0	0	0	1	1	0	0	0	0	3.15	0	27
62	0		2003-09-15	2007-11-08	2007-11-08	1515	1515	0	0	0	0	0	0	0	1	0	0	0	0	0	0	0	0	0	0	0	1	0	0	1	0	0	0	0	0	1	1	0	0	0	0	2.4	0	26
54.0548	1	1953-05-23	2007-05-30	2007-06-18	2007-06-18	19	19	0	0	0	0	1	0	1	1	1	0	0	60	0	0	0	0	0	0	1	0	1	0	1	0	0	0	0	0	1	1	0			0	1.88	1	24
74.274	1	1934-11-28	2009-02-17	2011-11-27	2011-11-27	1013	1013	0	0	0	0	0	0	0	0	0	0	0	0	0	0	0	0	0	0	0	0	0	1	1	1	1	0	0	0	1	1	0	0	0	0	2.34375	0	32
67.1151	0	1942-06-25	2009-07-20	2011-10-31	2011-10-31	833	833	0	0	0	0	0	0	0	0	0	0	0	0	0	0	0	0	0	0	0	0	0	0	0	0	0	0	0	0	1	1	0	0	0	0	2.32	0	28
66.6685	1	1942-02-23	2008-10-08	2008-10-25	2008-10-25	17	17	0	0	0	0	1	0	1	1	2	40	0	100	0	0	0	0	0	0	0	0	0	1	1	1	0	1	0	0	1.81	1.81	0			1	1.22	1	89
59.5781	1	1949-08-20	2009-03-04	2010-11-04	2010-11-04	610	610	0	0	0	0	0	0	0	0	0	0	0	0	0	0	0	0	0	0	1	0	0	1	1	0	0	0	0	0	1.75	1.37	-0.38	0	0	1	2.41	0	17
69	1		2007-02-09	2007-11-18	2007-11-18	282	282	1	0	0	1	0	0	0	1	0	0	0	20	0	0	0	0	0	1	0	0	1	1	0	1	1	0	1	0	2.1	2.1	0	0	0	1	1.6	1	58
65	1		2006-05-30	2006-06-13	2006-06-13	14	14	0	0	0	0	1	0	1	1	1	0	0	20	0	0	0	0	0	0	0	0	1	1	0	1	1	1	0	0	2	2	0	1	0	1	1.47	1	45
40	0		2010-09-01	2010-12-01	2010-12-01	91	91	0	0	0	0	0	0	0	0	0	0	0	0	0	0	0	0	0	0	0	0	0	0	0	0	0	0	0	0	1	1	0	0	0	0	2.5	0	46
74	0		2009-06-01	2010-11-15	2010-11-15	532	532	0	0	0	0	0	0	0	0	0	0	0	0	0	0	0	0	0	0	0	0	0	0	1	0	0	0	0	0	1	1	0	0	0	0	2.7	0	39
72	1		2009-07-31	2010-04-18	2010-04-18	261	261	0	0	0	0	0	0	0	1	0	0	0	0	0	0	0	0	0	0	1	0	0	1	1	0	0	0	0	0	1	1	0	0	0	0	1.78	1	30
64.2055	1	1943-08-26	2007-10-24	2007-12-10	2007-12-10	47	47	0	0	0	0	1	0	1	0	0	0	0	0	0	0	0	0	0	0	0	1	0	0	1	0	0	0	0	0	1.5	1.5	0			1	2.04	0	27
67	1		2004-02-19	2007-10-06	2007-10-06	1325	1325	0	0	0	0	0	0	0	1	0	0	0	0	0	0	0	0	0	0	0	0	1	1	1	0	0	0	0	0	1	1	0	0	0	0	2.2	0	41
73	1		2009-09-21	2010-12-26	2010-12-26	461	461	0	0	0	0	0	0	0	1	0	0	0	0	0	0	0	0	0	0	0	0	0	0	0	0	0	0	0	0	1	1	0	0	0	0	1.79	1	29
67	1		2008-08-05	2009-04-06	2009-04-06	244	244	0	0	0	0	1	0	1	1	1	0	0	0	0	0	0	0	0	0	0	0	0	1	0	0	0	0	0	0	1	1	0	0	0	0	1.6	1	35
66.8411	1	1941-12-21	2008-10-07	2010-04-14	2010-04-14	554	554	0	0	0	0	0	0	0	0	0	0	0	0	0	1	1	1	1	0	0	0	0	1	1	0	0	0	0	0	1	1	0	0	0	0	2.95455	0	22
65	1		2004-09-29	2005-02-10	2005-02-10	134	134	0	0	0	0	1	1	0	1	2	0	20	100	0	0	0	0	0	0	0	0	1	0	1	1	1	0	0	0	1	1	0	1	0	0	1.9	1	31
61	1		2008-02-18	2008-11-14	2008-11-14	270	270	0	0	0	0	0	0	0	1	0	0	50	0	0	0	0	0	0	0	1	1	0	0	0	0	0	0	0	0	1	1	0	0	0	0	2.51	0	37
66	0		2006-07-14	2010-08-13	2010-08-13	1491	1491	0	0	0	0	0	0	0	1	0	0	0	0	0	1	1	1	1	0	0	0	0	1	1	0	0	0	0	0	1	1	0	0	0	0	2.5	0	34
60.2877	1	1948-03-06	2008-06-04	2010-11-04	2010-11-04	883	883	0	0	0	0	0	0	0	0	0	0	0	0	0	0	0	0	0	0	0	0	0	1	1	0	0	0	0	0	1	1	0			0	1.82	1	28
55	0		2006-03-13	2008-05-07	2008-05-07	786	786	0	0	0	0	0	0	0	1	0	0	0	0	0	0	0	0	0	1	0	0	0	0	0	0	0	0	0	0	1	1	0	0	0	0	3.16	0	31
70	0		2007-07-01	2007-12-01	2007-12-01	153	153	0	0	1	1	0	0	0	1	0	0	0	0	0	0	0	1	1	0	0	1	0	1	1	0	0	0	0	1	1.4	1.4	0	0	0	1	1.9	1	35
60	1	1946-01-12	2006-10-24	2007-11-30	2007-11-30	402	402	0	0	0	0	0	0	0	1	0	0	0	0	0	0	0	0	0	0	1	0	0	1	0	1	1	0	1	0	1.17	1.17	0	0	0	1	3.2	0	14
48	1		2003-03-17	2011-01-12	2011-01-12	2858	2858	0	0	0	0	0	0	0	1	0	0	0	0	0	1	1	0	1	0	0	0	0	1	0	1	1	0	0	0	1	1	0	0	0	0	2.6	0	26
76	1		2006-12-01	2008-11-01	2008-11-01	701	701	0	0	0	0	0	0	0	0	0	0	0	0	0	0	0	0	0	0	0	0	1	1	1	0	0	0	0	0	1	1	0	0	0	0	2.1	0	23
76.2575	0	1931-09-09	2007-11-23	2010-11-04	2010-11-04	1077	1077	0	0	0	0	0	0	0	0	0	0	0	0	0	0	0	0	0	0	0	0	0	1	1	0	0	0	0	0	1	1	0			0	2.13	0	24
73	1	11/091932	2006-03-23	2007-10-17	2007-10-17	573	573	0	0	0	0	0	0	0	1	0	0	60	0	0	1	1	1	1	0	0	0	0	1	0	0	0	0	0	1	1.62	1.69	0.07	0	1	1	2.7	0	27.6
71	0		2004-09-22	2010-08-06	2010-08-06	2144	2144	0	0	0	0	0	0	0	1	0	0	30	0	0	0	0	0	0	0	0	1	1	1	1	1	0	1	0	0	1	1	0	1	0	0	2.16	0	36
77.011	0	1931-06-20	2008-06-04	2010-11-15	2010-11-15	894	894	0	0	0	0	0	0	0	1	0	0	0	0	0	0	0	0	0	0	0	0	0	0	0	0	0	0	0	0	1	1	0			0	2.06	0	34
45	1	1960-10-22	2005-03-21	2008-11-03	2008-11-03	1323	1323	0	0	0	0	0	0	0	1	0	0	0	0	0	0	0	0	0	0	1	0	1	0	0	0	0	0	0	0	1	1	0	0	0	0	3.7	0	17
58	1		2004-11-01	2010-01-01	2010-01-01	1887	1887	0	0	0	0	0	0	0	1	0	0	0	0	0	0	0	0	0	0	0	0	0	1	0	0	0	0	0	0	1	1	0	0	0	0	2.6	0	26
72.6137	1	1932-11-29	2005-06-23	2005-07-16	2005-07-16	23	23	0	0	0	0	1	1	0	1	1	0	50	0	0	1	1	0	1	0	1	1	1	1	1	1	1	0	0	0	1	1	0	0	0	0	2.36842	0	19
78	1		2007-06-01	2010-01-01	2010-01-01	945	945	0	0	0	0	0	0	0	1	0	30	50	50	0	1	1	1	1	1	0	1	0	1	1	0	0	0	0	0	1.3	1.1	-0.2	0	0	1	2.6	0	35
79.0137	1	1928-12-29	2007-12-15	2011-11-27	2011-11-27	1443	1443	0	0	0	0	0	0	0	0	0	0	0	0	1	0	1	0	1	0	0	0	1	0	0	0	0	0	0	0	1	1	0			0	2.14	0	35
73	0		2006-06-01	2008-06-13	2008-06-13	743	743	0	0	0	0	0	0	0	0	0	0	0	0	0	0	0	0	0	0	0	0	0	1	1	0	0	0	0	0	1	1	0	0	0	0	2.88	0	25
86.9836	0	1920-12-06	2007-11-09	2010-10-26	2010-10-26	1082	1082	0	0	0	0	0	0	0	0	0	0	0	0	0	0	0	0	0	0	0	0	0	1	0	1	0	1	0	0	1	1	0			0	2.12	0	48
57	1		2004-05-31	2004-11-19	2004-11-19	172	172	0	0	0	0	1	0	1	1	2	0	90	100	1	0	1	1	1	0	0	0	0	0	0	1	0	1	0	1	1.25	1.3	0.05	0	0	1	2.32	0	25
66	1		2006-10-13	2007-06-08	2007-06-08	238	238	0	0	0	0	1	0	1	1	2	80	20	90	1	0	1	0	1	0	1	0	0	1	0	0	0	0	0	0	1.1	1.1	0	0	0	1	3.75	0	28
74	0		2006-10-05	2008-05-08	2008-05-08	581	581	0	0	0	0	0	0	0	0	0	0	0	0	0	0	0	0	0	0	0	0	0	1	0	0	0	0	0	0	1	1	0	0	0	0	3.55	0	29
74	1		2002-12-13	2003-07-13	2003-07-13	212	212	0	0	0	0	1	0	1	1	2	0	70	0	0	0	0	0	0	0	0	0	1	0	1	0	0	0	0	0	1	1	0	0	0	0	1.7	1	31
76	1	1928-01-23	2005-06-17	2007-10-17	2007-10-17	852	852	0	0	0	0	0	0	0	0	0	0	0	0	0	1	1	0	1	0	0	0	0	1	0	0	0	0	0	0	1	1	0	0	0	0	2.4	0	30.6
58	0		2006-05-25	2010-08-16	2010-08-16	1544	1544	0	0	0	0	0	0	0	0	0	0	0	0	0	0	0	0	0	0	0	0	0	1	0	1	1	0	0	0	1	1	0	0	0	0	5.04	0	25
52	1		2004-08-12	2007-06-13	2007-06-13	1035	1035	0	0	0	0	0	0	0	1	0	0	0	0	0	0	0	1	1	0	0	0	1	1	1	1	1	0	1	0	1.25	1.25	0	0	0	1	2.03	0	31
66	1		2007-03-16	2008-02-17	2008-02-17	338	338	0	0	0	0	0	0	0	1	0	0	0	0	0	0	0	0	0	0	0	0	0	1	0	0	0	0	0	0	1	1	0	0	0	0	2.4	0	35
79	1		2005-09-15	2008-06-11	2008-06-11	1000	1000	0	0	0	0	0	0	0	1	0	0	0	0	0	1	1	1	1	0	0	0	0	1	0	1	1	1	1	1	1.4	1.44	0.04	0	0	1	2.4	0	30
68	1		2003-06-18	2005-02-16	2005-02-16	609	609	0	0	0	0	1	0	1	1	2	0	80	70	0	1	1	1	1	0	0	1	1	1	1	1	1	1	1	0	1.6	1.6	0	0	0	1	1.6	1	36
39.4822	1	1970-05-16	2009-10-29	2010-03-02	2010-03-02	124	124	0	0	0	0	0	0	0	1	0	0	0	0	1	0	1	1	1	0	1	0	0	0	0	1	1	0	0	0	1.47	1.47	0	0	0	1	1.74	1	27
83	0		2004-10-20	2005-06-30	2005-06-30	253	253	0	0	1	1	0	0	0	1	1	0	100	40	0	1	1	1	1	0	0	0	0	0	1	1	1	0	0	0	1.25	1.25	0	1	0	1	2.67	0	30
70	1		2005-02-24	2008-08-06	2008-08-06	1259	1259	0	0	0	0	0	0	0	1	0	0	40	0	0	1	1	1	1	0	0	0	0	1	0	1	1	0	1	0	1.4	1.4	0	0	0	1	2.21	0	43
51	1		2004-09-17	2006-02-04	2006-02-04	505	505	0	0	0	0	0	0	0	1	0	0	0	0	0	0	0	0	0	0	0	0	0	1	0	0	0	0	0	0	1	1	0	0	0	0	3	0
61.4521	1	1945-01-01	2006-05-31	2010-07-29	2010-07-29	1520	1520	0	0	0	0	0	0	0	0	0	0	0	0	0	0	0	0	0	0	0	1	1	1	1	1	0	0	0	0	1	1	0	0	0	0	1.93	1	49
65	0		2006-07-14	2008-04-14	2008-04-14	640	640	0	0	0	0	0	0	0	0	0	0	0	0	0	0	0	0	0	0	0	0	0	1	1	1	1	0	0	0	1	1	0	0	0	0	2	1	45
61	0		2003-05-26	2004-01-30	2004-01-30	249	249	0	0	0	0	1	1	0	1	2	0	20	95	0	0	0	0	0	0	0	1	0	1	1	0	0	0	0	1	1	1.18	0.18	1	1	0	1.9	1	36
63.5123	1	1943-09-29	2007-03-19	2011-04-18	2011-04-18	1491	1491	0	0	0	0	0	0	0	0	0	0	0	0	1	0	0	0	0	0	1	1	1	0	1	0	0	0	0	0	1	1	0	0	0	0	2.94118	0	17
69	0		2006-11-24	2007-02-15	2007-02-15	83	83	0	1	0	1	1	0	1	0	0	0	0	0	0	0	0	0	0	0	0	0	1	1	1	1	1	1	1	1	1	1.2	0.2	1	0	0	1.43	1	61
60.6986	1	1947-03-03	2007-10-29	2010-11-05	2010-11-05	1103	1103	0	0	0	0	0	0	0	0	0	0	0	0	0	1	1	1	1	0	1	1	1	1	0	0	0	0	0	0	1.37	1.37	0			1	2.08	0	48
65	0	1940-11-30	2005-10-29	2008-11-11	2008-11-11	1109	1109	0	0	0	0	0	0	0	1	0	0	0	0	0	0	0	0	0	0	1	0	1	1	0	0	0	0	0	0	1	1	0	0	0	0	2.2	0	28
67	1		2007-03-07	2007-06-19	2007-06-19	104	104	0	0	1	1	0	0	0	1	0	0	20	0	0	0	0	0	0	0	1	0	0	0	0	1	1	0	0	1	1	1.4	0.4	1	0	0	2.21212	0	33
66	0		2005-01-12	2005-05-21	2005-05-21	129	129	0	0	1	1	1	0	1	1	2	0	70	40	0	1	1	1	1	0	0	1	0	1	1	1	1	0	0	1	1.1	1.3	0.2	0	0	1	1.83	1	35
75.3233	1	1936-05-04	2011-08-12	2011-08-13	2011-08-13	1	1	0	0	0	0	1	0	1	1	1	0	0	0	0	0	0	0	0	0	0	0	0	1	0	0	0	0	0	0	1.18	1	-0.18	0	0	1	1.97	1	34
64.7342	1	1940-11-17	2005-07-27	2008-09-10	2008-09-10	1141	1141	0	0	0	0	0	0	0	0	0	0	0	0	0	0	0	0	0	0	0	0	0	0	0	0	0	0	0	0	1	1	0			0	2.76	0	30
70.6438	0	1940-03-29	2010-11-02	2011-04-03	2011-04-03	152	152	0	0	0	0	0	0	0	1	0	0	0	0	0	0	0	0	0	1	0	0	1	1	1	0	0	0	0	0	2.21	2.21	0	0	0	1	1.26	1	54
30	1		2006-10-09	2008-11-19	2008-11-19	772	772	0	0	0	0	0	0	0	1	0	0	0	0	0	0	0	0	0	0	0	1	0	0	1	1	1	1	1	1	1.24	1.29	0.05	0	0	1	1.79	1	19
69	1		2008-05-01	2008-09-01	2008-09-01	123	123	0	0	1	1	1	0	1	1	1	0	85	0	0	0	0	1	1	0	1	0	0	0	1	0	0	0	0	1	1.4	1.5	0.1	0	0	1	2.3	0	53
54	1		2003-02-06	2004-11-06	2004-11-06	639	639	0	0	1	1	0	0	0	1	0	0	0	40	0	0	0	0	0	0	1	0	1	1	1	1	0	1	0	0	1.63	1.63	0	0	0	1	1.6	1	29
61.6521	1	1946-08-16	2008-03-26	2010-11-24	2010-11-24	973	973	0	0	0	0	0	0	0	0	0	0	0	0	0	0	0	0	0	0	0	0	0	0	0	0	0	0	0	0	1	1	0			0	2.55	0	20
64	0		2003-02-11	2006-01-12	2006-01-12	1066	1066	1	0	0	1	0	0	0	1	1	0	60	80	0	1	1	1	1	1	0	1	1	1	0	1	0	1	1	1	1.4	1.45	0.05	0	0	1	2	1	29
76	1		2006-07-10	2007-12-14	2007-12-14	522	522	0	0	0	0	0	0	0	1	0	20	40	0	0	0	0	0	0	0	0	0	1	0	1	1	1	0	0	0	2	2	0	0	0	1	2.21	0	68
60	0		2005-01-01	2005-02-07	2005-02-07	37	37	0	0	1	1	1	0	1	1	1	0	0	0	0	1	1	1	1	0	0	0	0	1	1	0	0	0	0	1	1.2	1.4	0.2	0	0	1	1.7	1
63	0		2008-11-01	2010-01-01	2010-01-01	426	426	0	0	0	0	0	0	0	1	0	0	0	0	0	1	1	1	1	0	0	1	0	0	1	0	0	0	0	0	1.2	1.2	0	0	0	1	2.5	0	60
67	1		2004-10-14	2008-05-11	2008-05-11	1305	1305	0	0	0	0	0	0	0	1	0	0	0	0	0	0	0	0	0	1	0	1	0	0	1	1	1	0	1	0	2.05	2.05	0	0	0	1	2.2	0	30
49	1		2008-10-01	2010-01-01	2010-01-01	457	457	0	0	0	0	0	0	0	1	0	0	0	0	0	1	1	1	1	0	1	1	0	0	0	0	0	0	0	0	1.3	1.3	0	0	0	1	2.6	0	21
71	0		2007-07-01	2010-01-01	2010-01-01	915	915	0	0	0	0	0	0	0	1	0	0	0	0	0	1	1	0	1	0	1	0	0	1	1	0	0	0	0	0	1	1	0	0	0	0	5.8	0	25
48	1		2010-01-26	2010-03-01	2010-03-01	34	34	0	0	1	1	1	0	1	1	1	0	0	80	0	1	1	1	1	0	0	1	0	0	1	1	1	0	0	0	1.3	1.3	0	0	0	1	2.7	0	33
58.3945	1	1949-09-02	2008-01-10	2011-04-07	2011-04-07	1183	1183	0	0	0	0	0	0	0	1	0	0	0	0	0	0	0	0	0	0	0	0	0	1	1	0	0	0	0	0	1	1	0			0	3	0	14
61	0	1945-07-25	2007-05-10	2007-10-17	2007-10-17	160	160	0	0	0	0	0	0	0	0	0	0	0	0	0	0	0	0	0	1	1	0	1	1	0	0	0	0	0	0	1.31	1.12	-0.19	0	0	1	2.16	0	24
56	0		2009-05-01	2010-11-15	2010-11-15	563	563	0	0	0	0	0	0	0	0	0	0	0	0	0	0	0	0	0	0	0	1	0	1	1	0	0	0	0	0	1	1	0	0	0	0	2.73	0	30
62	1		2005-01-18	2005-06-14	2005-06-14	147	147	0	0	1	1	1	0	1	1	1	0	0	40	0	0	0	1	1	0	0	0	1	0	1	1	1	0	1	0	1.68	1.68	0			1	1.74	1	30
80	1	1925-07-01	2006-02-09	2007-10-17	2007-10-17	615	615	0	0	0	0	0	0	0	0	0	0	0	0	0	1	1	1	1	0	0	0	0	0	0	1	1	0	0	0	1.31	1.12	-0.19	0	0	1	2.96	0	35.4
67	0		2010-08-01	2010-11-01	2010-11-01	92	92	0	0	0	0	0	0	0	0	0	0	0	0	0	0	0	0	0	0	0	0	0	0	0	0	0	0	0	0	1	1	0	0	0	0	2.76	0	38
79	0		2008-11-21	2009-03-13	2009-03-13	112	112	0	0	0	0	1	0	0	1	3	0	70	80	0	0	0	0	0	1	0	0	0	0	1	1	0	0	1	1	1	1.2	0.2	1	1	0	1.4	1	106
41	0		2009-07-01	2010-11-15	2010-11-15	502	502	0	0	0	0	0	0	0	1	0	0	0	0	0	0	0	0	0	0	0	1	0	0	0	0	0	0	0	0	1	1	0	1	1	0	2.4	0	60
55.7041	0	1954-05-04	2010-01-02	2010-11-06	2010-11-06	308	308	0	0	0	0	0	0	0	0	0	0	0	0	0	0	0	0	0	0	1	0	0	0	0	1	1	0	0	0	1	1	0	0	0	0	2.41	0	29
73	1		2006-02-19	2008-05-11	2008-05-11	812	812	0	0	0	0	0	0	0	0	0	0	0	0	0	0	0	0	0	0	0	1	0	1	0	0	0	0	0	0	1	1	0	0	0	0	2.46	0	26
67	1		2004-09-08	2004-09-09	2004-09-09	1	1	0	0	0	0	1	0	1	1	2	0	90	0	0	1	1	0	1	0	1	1	1	1	1	1	0	0	1	0	1	1	0	0	0	0	2.2	0
59	1		2007-06-11	2008-09-13	2008-09-13	460	460	0	0	0	0	0	0	0	1	0	0	0	0	0	0	0	0	0	0	1	0	0	0	0	0	0	0	0	0	1	1	0	1		0	2.3	0	52
51	1		2006-10-23	2008-03-16	2008-03-16	510	510	0	0	0	0	0	0	0	0	0	0	0	0	0	1	1	1	1	0	0	0	0	0	1	1	1	1	0	0	1.1	1	-0.1	0	0	1	2.81	0	27
70	1		2004-03-15	2010-06-16	2010-06-16	2284	2284	0	0	0	0	0	0	0	1	0	0	0	0	0	0	0	0	0	0	0	1	0	0	0	1	0	1	0	0	1	1	0	0	0	0	2.38	0	26
61.4	1	1946-06-20	2007-10-29	2010-10-25	2010-10-25	1092	1092	0	0	0	0	0	0	0	0	0	0	0	0	0	1	1	0	1	0	1	0	0	1	1	0	0	0	0	0	1	1	0			0	2.93	0	26
75.1425	1	1934-08-27	2009-09-29	2010-11-10	2010-11-10	407	407	0	0	0	0	0	0	0	1	2	0	100	0	0	0	0	1	1	0	1	0	1	1	0	1	0	1	0	0	2.5	2.5	0	0	0	1	1.55	1	29
70.7753	0	1938-02-11	2008-11-03	2011-11-27	2011-11-27	1119	1119	0	0	0	0	0	0	0	0	0	0	0	0	0	0	0	0	0	0	0	0	0	1	0	0	0	0	0	0	1	1	0	0	0	0	2.29	0	24
52.5671	1	1958-01-20	2010-08-02	2010-12-17	2010-12-17	137	137	0	0	0	0	0	0	0	1	0	0	0	0	0	0	0	1	1	0	1	0	0	0	0	1	1	0	0	0	1.12	1.12	0	0	0	1	3.26	0	19
65	1		2005-03-31	2008-07-07	2008-07-07	1194	1194	0	0	0	0	0	0	0	1	0	0	0	0	0	1	1	1	1	0	0	1	0	0	0	1	1	0	0	0	1.25	1.25	0	0	0	1	2.42	0	24
65	1		2005-01-31	2008-06-13	2008-06-13	1229	1229	0	0	0	0	0	0	0	1	0	0	0	40	0	0	0	0	0	0	0	1	0	1	1	1	1	0	1	1	1	1.1	0.1	0	0	0	2.63	0	32
59	0		2003-09-26	2010-06-18	2010-06-18	2457	2457	0	0	0	0	0	0	0	1	0	0	40	0	0	0	0	0	0	0	0	0	1	1	1	1	1	1	1	0	1	1	0	0	0	0	2.35	0	29
61	1		2006-03-09	2010-06-13	2010-06-13	1557	1557	0	0	0	0	0	0	0	0	0	0	0	0	0	0	0	0	0	0	1	0	0	0	0	0	0	0	0	0	1	1	0	0	0	0	3.31	0	29
57	1		2002-12-16	2003-07-26	2003-07-26	222	222	0	0	1	1	1	0	1	1	1	0	60	20	0	0	0	0	0	0	1	0	1	0	0	0	0	0	0	1	1.4	1.55	0.15	1	1	1	0.8	1
71	0		2010-04-01	2010-10-01	2010-10-01	183	183	0	0	0	0	0	0	0	0	0	0	0	0	0	0	0	1	1	0	0	0	0	0	1	0	0	0	0	0	1.1	1	-0.1	0	0	1	2.2	0	63
79	1		2006-10-12	2010-06-18	2010-06-18	1345	1345	1	0	0	1	0	0	0	0	0	0	0	0	0	1	1	1	1	0	0	0	0	1	1	1	1	0	0	0	1.4	1.3	-0.1	0	0	1	3.7	0	30
78.9288	1	1927-12-05	2006-10-20	2011-03-23	2011-03-23	1615	1615	0	0	0	0	0	0	0	0	0	0	0	0	0	1	1	0	1	0	0	1	0	0	1	1	0	1	0	0	1	1	0	0	0	0	1.66667	1	30
50	1		2005-07-25	2005-09-23	2005-09-23	60	60	0	0	0	0	1	0	1	1	1	0	0	0	0	1	1	1	1	0	0	0	0	0	0	0	0	0	0	0	1.88	1.88	0	0	1	1	1.96	1	28.8
85	0		2010-05-01	2010-11-15	2010-11-15	198	198	0	0	0	0	0	0	0	1	0	0	0	0	0	0	0	0	0	0	0	0	1	1	1	1	0	0	1	1	1	1.2	0.2	1	1	0	1.85	1	55
76	0		2005-02-22	2008-06-11	2008-06-11	1205	1205	0	0	0	0	0	0	0	1	0	0	0	40	0	0	0	0	0	0	0	1	0	1	0	1	1	0	0	0	1	1	0	0	0	0	2.44	0	48
62	0		2006-02-13	2008-03-07	2008-03-07	753	753	0	0	0	0	0	0	0	0	0	0	0	0	0	0	0	0	0	0	0	0	1	1	0	1	1	1	0	0	1	1	0	0	0	0	2.12	0	25
79	0		2006-06-05	2008-05-09	2008-05-09	704	704	0	0	0	0	0	0	0	1	0	0	0	0	0	0	0	1	1	0	0	0	0	0	1	1	1	0	0	0	1	1	0	0	0	0	2.1	0	30
76	1		2007-03-09	2010-03-18	2010-03-18	1105	1105	0	0	0	0	0	0	0	1	0	0	0	0	0	0	0	0	0	0	0	0	0	1	0	1	1	0	0	0	1	1	0	0	0	0	2.24	0	41
70	1		2008-12-11	2009-02-26	2009-02-26	77	77	0	0	0	0	1	0	1	1	2	30	100	20	0	0	0	0	0	0	0	0	0	1	0	1	1	1	1	1	1.2	1.4	0.2	1	1	1	1.3	1	98
63	0		2005-05-06	2008-05-06	2008-05-06	1096	1096	0	0	0	0	0	0	0	1	0	0	0	0	0	0	0	0	0	0	0	1	0	1	1	1	1	0	0	0	1	1	0	0	0	0	2.4	0	30
77	0		2009-10-01	2010-11-15	2010-11-15	410	410	0	0	0	0	0	0	0	0	0	0	0	0	0	0	0	0	0	0	0	0	0	1	0	0	0	0	0	0	1	1	0	0	0	0	2.4	0	36
58	1		2006-05-01	2010-01-01	2010-01-01	1341	1341	0	0	0	0	0	0	0	1	0	0	0	0	0	0	0	0	0	0	0	0	0	1	0	0	0	0	0	0	1	1	0	0	0	0	4.2	0	24
71	1		2009-01-23	2009-02-21	2009-02-21	29	29	0	0	0	0	1	0	1	1	1	0	40	0	0	0	0	0	0	0	0	1	0	0	1	0	0	0	0	1	1	1.2	0.2	1	1	0	1.4	1	76
68	1		2008-03-01	2010-01-01	2010-01-01	671	671	0	0	0	0	0	0	0	0	0	0	0	0	0	0	0	0	0	0	1	1	0	1	1	0	0	0	0	0	1	1	0	0	0	0	3.7	0	30
60	0		2006-03-01	2008-11-01	2008-11-01	976	976	0	0	0	0	0	0	0	0	0	0	0	0	0	0	0	0	0	0	0	0	1	1	1	0	0	0	0	0	1	1	0	0	0	0	2.7	0	26
53	1		2010-02-01	2010-11-01	2010-11-01	273	273	0	0	0	0	0	0	0	0	0	0	0	0	0	0	0	0	0	0	0	0	0	0	1	0	0	0	0	0	1	1	0	0	0	0	6.28	0	25
84	1		2007-07-01	2007-08-01	2007-08-01	31	31	0	0	1	1	0	0	0	0	0	0	0	0	0	0	0	0	0	0	1	1	0	0	0	0	0	0	0	1	1.4	1.8	0.4	1	1	1	1.3	1	38
81	0		2006-05-01	2008-11-01	2008-11-01	915	915	0	0	0	0	0	0	0	0	0	0	0	0	0	0	0	0	0	0	0	0	0	1	0	0	0	0	0	0	1	1	0	0	0	0	2.7	0	19
45	0		2009-04-01	2010-11-15	2010-11-15	593	593	0	0	0	0	0	0	0	0	0	0	0	0	0	0	0	0	0	0	1	1	0	0	1	0	0	0	0	0	1	1	0	0	0	0	4	0	31
73	1		2006-11-01	2010-01-01	2010-01-01	1157	1157	0	0	0	0	0	0	0	1	1	0	100	0	0	0	0	1	1	0	0	0	0	0	0	1	0	0	1	0	1.37	1.2	-0.17	0	0	1	3.3	0	21
73	1		2004-11-01	2005-11-01	2005-11-01	365	365	0	0	0	0	1	0	1	1	2	0	100	0	0	0	0	1	1	0	0	0	1	1	1	1	0	0	1	1	1.3	1.4	0.1	0	0	1	3.3	0
72.0055	1	1939-05-21	2011-05-05	2011-05-09	2011-05-09	4	4	0	0	0	0	1	0	1	1	1	0	0	80	0	1	1	1	1	0	0	0	1	0	0	0	0	0	0	0	1	1	0	0	1	0	1.5	1	68
	1		2011-09-16	2011-09-27	2011-09-27	11	11	0	0	0	0	1	1	0	1	3	30	90	75	0	1	1	1	1	0	1	0	0	1	1	1	1	0	0	0	1.25	1.25	0	0	0	1	1.62	1	45
68.4603	0	1940-03-03	2008-08-01	2010-11-10	2010-11-10	831	831	0	0	0	0	0	0	0	0	0	0	0	0	0	0	0	0	0	0	0	0	1	1	0	1	1	0	0	0	1	1	0			0	2.79	0	24
77.7479	1	1930-02-13	2007-10-25	2008-10-21	2008-10-21	362	362	0	0	0	0	0	0	0	0	0	0	0	0	0	0	0	0	0	0	0	0	0	1	1	1	0	1	0	0	1	1	0			0	2.05	0	25
63	0		2004-11-16	2010-10-01	2010-10-01	2145	2145	0	0	0	0	0	0	0	1	0	0	0	0	0	0	0	0	0	0	0	1	0	0	1	0	0	0	0	0	1	1	0	0	0	0	2.33	0	30
55	0		2006-07-12	2008-05-15	2008-05-15	673	673	0	0	0	0	0	0	0	0	0	0	0	0	0	0	0	0	0	0	0	0	0	0	0	0	0	0	0	0	1	1	0	0	0	0	2.58	0	33
59	1		2004-08-05	2005-07-05	2005-07-05	334	334	0	1	0	1	0	0	0	1	0	0	40	30	0	0	0	0	0	0	0	1	0	1	1	1	1	1	0	0	1	1	0	0	0	0	1.62	1	50
58.0247	1	1952-03-28	2010-03-23	2010-10-20	2010-10-20	211	211	0	0	0	0	0	0	0	0	0	0	0	0	0	0	0	0	0	0	0	0	0	1	0	0	0	0	0	0	1	1	0	0	0	0	2.14	0	28
39	0		2007-08-13	2009-12-16	2009-12-16	856	856	0	0	0	0	0	0	0	1	0	20	0	0	0	0	0	0	0	1	0	0	0	0	0	1	1	0	0	0	2	1.9	-0.1	0	0	1	2	0	38
71	0		2007-01-10	2007-12-11	2007-12-11	335	335	0	0	0	0	0	0	0	1	0	0	20	0	0	0	0	0	0	0	1	0	0	1	1	0	0	0	0	0	1	1	0	0	0	0	3.36	0	28
70	0		2005-04-01	2010-10-06	2010-10-06	2014	2014	0	0	0	0	0	0	0	1	0	0	0	0	0	0	0	0	0	0	0	0	0	0	0	0	0	0	0	0	1	1	0	1	1	0	2.4	0	30
54	1		2006-02-14	2008-10-02	2008-10-02	961	961	0	0	0	0	0	0	0	1	0	0	0	0	0	0	0	0	0	0	1	1	0	0	1	1	0	0	1	0	1.24	1	-0.24	0	0	1	2.67	0	18
74.8137	0	1934-03-12	2008-12-15	2010-11-02	2010-11-02	687	687	0	0	0	0	0	0	0	0	0	0	0	0	0	0	0	0	0	0	0	0	0	0	1	1	0	1	0	0	1	1	0	0	0	0	2.35	0	31
70.0986	0	1937-01-12	2007-01-31	2007-02-05	2007-02-05	5	5	0	0	0	0	1	0	1	1	1	0	95	0	0	0	0	0	0	0	0	0	0	1	1	1	0	1	0	1	1	1.25	0.25			0	2.52	0	27
68	1		2008-11-24	2009-03-13	2009-03-13	109	109	0	0	0	0	0	0	0	1	1	0	0	0	0	0	0	0	0	0	0	0	0	1	0	0	0	0	0	0	1	1	0	0	0	0	1.7	1	74
65	1		2007-05-16	2007-08-23	2007-08-23	99	99	0	0	0	0	1	0	1	1	1	0	0	0	0	0	0	0	0	0	0	0	0	0	0	1	1	0	0	0	1	1	0	1		0	1.91667	1	24
61.7507	0	1948-05-11	2010-01-25	2010-10-25	2010-10-25	273	273	0	0	0	0	0	0	0	0	0	0	0	0	0	0	0	0	0	0	1	0	1	1	1	1	1	0	1	0	1	1	0	0	0	0	3.12	0	25
60.2521	1	1948-02-11	2008-04-28	2008-04-29	2008-04-29	1	1	0	0	0	0	1	0	1	1	1	0	0	0	0	0	0	0	0	0	1	0	0	1	0	1	0	1	0	0	1	1	0			0	2.48	0	25
74	1		2007-01-16	2008-11-14	2008-11-14	668	668	0	0	0	0	0	0	0	1	0	0	0	30	0	0	0	0	0	0	0	0	0	0	0	1	1	0	0	0	1	1	0	0		0	2.3617	0	37
67	0		2006-03-29	2008-05-11	2008-05-11	774	774	0	0	0	0	0	0	0	0	0	0	0	0	0	0	0	0	0	0	1	0	0	0	0	0	0	0	0	0	1	1	0	0	0	0	3.12	0	25
70	1		2007-11-01	2008-01-01	2008-01-01	61	61	0	0	1	1	0	0	0	1	3	0	100	90	1	0	1	1	1	0	0	1	1	1	1	0	0	0	0	1	1.75	2	0.25	0	1	1	1.4	1	88
55.8986	1	1954-01-07	2009-11-17	2010-11-02	2010-11-02	350	350	0	0	0	0	0	0	0	0	0	0	0	0	0	0	0	0	0	0	0	0	0	1	0	0	0	0	0	0	1	1	0	0	0	0	2.57	0	28
66	1		2003-04-12	2006-10-13	2006-10-13	1280	1280	0	0	0	0	0	0	0	1	0	0	0	0	0	0	0	0	0	0	0	1	0	0	1	0	0	0	0	0	1	1	0	1	1	0	2	1	29
58	1		2006-05-01	2006-05-15	2006-05-15	14	14	0	0	1	1	1	0	1	1	1	0	90	0	0	1	1	1	1	0	1	0	0	1	1	0	0	0	0	1	1.5	2	0.5	1	1	1	2.2	0	23
76	1		2003-12-05	2007-03-18	2007-03-18	1199	1199	1	0	0	1	0	0	0	1	0	0	30	10	0	1	1	1	1	0	0	0	0	1	0	1	1	0	1	1	1.44	1.48	0.04	0	0	1	2	1	27
72	1		2003-02-13	2003-03-19	2003-03-19	34	34	0	0	0	0	1	0	1	1	0	0	0	0	0	0	0	0	0	0	1	0	0	0	0	1	1	0	0	0	1.6	1.5	-0.1	1	1	1	2.3	0	25
59	0		2004-11-01	2008-11-01	2008-11-01	1461	1461	0	0	0	0	0	0	0	0	0	0	0	0	0	0	0	0	0	0	1	0	0	0	0	0	0	0	0	0	1	1	0	0	0	0	3	0	23
70	0		2010-08-01	2010-10-01	2010-10-01	61	61	0	0	1	1	1	0	1	1	1	0	0	0	0	0	0	0	0	0	1	0	0	0	1	0	0	0	0	1	1	1.5	0.5	1	1	0	1.2	1	42
60	1		2007-02-26	2007-03-22	2007-03-22	24	24	0	1	0	1	0	0	0	1	3	70	85	99	0	0	0	0	0	1	1	1	1	1	0	1	1	0	0	1	1.2	1.4	0.2	1		1	1.25	1	44
69	0		2003-05-27	2008-06-11	2008-06-11	1842	1842	0	0	0	0	0	0	0	1	0	0	0	0	0	0	0	0	0	0	0	0	0	1	1	1	1	1	0	0	1	1	0	1	0	0	2.36	0	39
56	1		2003-04-17	2003-09-17	2003-09-17	153	153	1	0	0	1	0	0	0	1	0	0	0	0	0	0	0	0	0	0	1	1	1	1	1	1	0	1	1	0	1	1	0	0	0	0	1.95	1	33
85.326	1	1922-07-25	2007-10-31	2007-11-02	2007-11-02	2	2	0	0	0	0	1	0	1	1	1	0	0	0	0	1	1	1	1	0	0	0.01	0	1	0.01	0.01	0.01	0.01	0.01	0	1.37	1.37	0			1	1.31	1	52
76	0		2005-05-20	2008-04-06	2008-04-06	1052	1052	0	0	0	0	0	0	0	1	0	0	0	0	0	0	0	0	0	0	0	0	0	1	0	1	1	0	0	0	1.3	1.3	0	1	0	1	1.94	1	36
76	1		2010-05-01	2010-11-01	2010-11-01	184	184	0	0	0	0	0	0	0	0	0	0	0	0	1	0	1	1	1	0	0	0	0	0	0	0	0	0	0	0	1	1	0	0	0	0	2.9	0	39
71	1		2006-08-01	2008-01-01	2008-01-01	518	518	0	1	0	1	1	0	1	1	2	0	90	0	0	0	0	1	1	0	0	1	0	1	1	0	0	0	0	1	1.2	1.3	0.1	1	1	1	1.7	1	23
38	1		2008-02-22	2008-11-14	2008-11-14	266	266	0	0	0	0	0	0	0	1	0	0	0	0	0	0	0	0	0	0	1	0	1	0	0	0	0	0	0	0	1	1	0	0	0	0	2.578	0	19
78	0		2003-09-12	2004-08-30	2004-08-30	353	353	0	0	1	1	0	0	0	1	1	0	20	20	0	1	1	0	1	0	0	0	0	1	0	1	1	0	0	1	1	1.25	0.25	0	0	0	0.9	1	46
73	1		2008-04-01	2010-01-01	2010-01-01	640	640	0	0	0	0	0	0	0	1	0	0	0	0	0	1	1	0	1	0	0	0	1	1	1	0	0	0	0	1	1	1.3	0.3	1	1	0	1.65	1	40
53.4137	1	1956-12-23	2010-05-10	2010-05-11	2010-05-11	1	1	0	0	0	0	1	0	1	1	1	0	0	0	0	1	1	1	1	0	0	1	0	0	0	1	1	0	0	0	1	1	0	0	0	0	2.05	0	20
73	1		2008-10-07	2008-10-16	2008-10-16	9	9	0	0	1	1	1	1	0	1	2	0	0	70	0	0	0	0	0	0	1	0	0	1	0	1	1	1	1	1	1.24	1.47	0.23	1	1	1	1.62	1	50
73	1		2006-10-16	2006-10-26	2006-10-26	10	10	0	1	0	1	1	0	1	1	1	0	20	0	0	0	0	0	0	0	0	0	0	1	0	0	0	0	0	1	1.41	1.47	0.06	0	1	1	1.74	1	19
75	0		2009-03-20	2009-03-24	2009-03-24	4	4	0	0	0	0	1	0	1	1	1	20	30	90	0	1	1	1	1	0	0	0	1	1	0	1	1	1	1	1	1.4	1.8	0.4		1	1	1.4	1	95
80	1		2008-06-08	2009-01-12	2009-01-12	218	218	0	0	0	0	1	1	1	1	3	20	70	80	0	0	0	0	0	0	1	1	0	1	0	1	0	1	1	1	1.5	1.8	0.3		1	1	1.29	1	104
58	0		2010-08-01	2010-11-01	2010-11-01	92	92	0	0	0	0	0	0	0	0	0	0	0	0	0	0	0	0	0	0	0	1	0	0	0	1	1	0	0	0	1	1	0	0	0	0	2.6	0	45
66	1		2006-01-01	2006-02-07	2006-02-07	37	37	0	0	0	0	1	0	1	1	2	0	0	90	0	0	0	0	0	0	0	0	1	1	1	0	0	0	0	1	1	1.3	0.3	1	0	0	1.7	1	29
69	1		2006-03-24	2006-05-03	2006-05-03	40	40	0	0	0	0	1	0	1	1	2	0	80	80	0	1	1	1	1	0	0	0	1	1	0	1	1	1	1	0	1	1	0	1	0	0	1.56	1	52
71	1		2005-05-23	2008-07-07	2008-07-07	1141	1141	0	0	0	0	0	0	0	1	0	0	30	0	0	0	0	0	0	0	0	1	0	1	0	1	1	1	0	0	1	1	0	0	0	0	2.5	0	42
56	1		2006-06-29	2008-05-17	2008-05-17	688	688	0	0	0	0	0	0	0	1	0	0	0	0	0	1	1	1	1	0	0	1	0	1	1	1	1	1	0	0	1	1	0	1	0	0	2.61	0	33
68	0		2008-01-18	2008-11-10	2008-11-10	297	297	0	0	0	0	0	0	0	1	0	0	0	0	0	0	0	0	0	1	1	0	0	1	1	1	1	0	0	0	1	1	0	0	0	0	2.68	0	41
83	0		2006-03-23	2010-04-08	2010-04-08	1477	1477	0	0	0	0	0	0	0	0	0	0	0	0	0	0	0	0	0	0	0	0	0	0	0	0	0	0	0	0	1	1	0	0	0	0	1.5	1
49.3918	1	1962-05-26	2011-10-04	2011-10-05	2011-10-05	1	1	0	0	0	0	1	0	1	1	1	0	0	0	0	0	0	0	0	0	0	1	0	0	0	1	1	0	0	0	2.18	2.18	0	0	0	1	1.33	1	40
47	1		2006-04-26	2007-10-26	2007-10-26	548	548	0	0	0	0	1	0	1	1	0	0	0	0	0	0	0	0	0	0	0	1	0	0	1	1	0	1	0	0	1	1	0	0	0	0	2.92	0	24
67	1	1939-09-02	2006-03-24	2006-09-22	2006-09-22	182	182	0	0	0	0	1	0	1	1	2	0	0	80	0	0	0	0	0	0	1	1	1	1	1	1	1	1	1	1	1.25	1.4	0.15	1	1	1	1.33	1	69
65	0		2006-01-24	2006-12-20	2006-12-20	330	330	0	0	0	0	0	0	0	1	0	0	0	0	0	0	0	0	0	0	0	0	0	0	1	0	0	0	0	0	1	1	0	0	0	0	2.68	0	41
74.9425	0	1933-02-13	2008-01-05	2008-12-13	2008-12-13	343	343	1	0	0	1	0	0	0	0	0	0	0	0	0	0	0	0	0	0	0	0	0	0	0	0	0	0	0	0	1	1	0			0	2	1	32
77	0		2004-09-27	2008-07-07	2008-07-07	1379	1379	0	0	0	0	0	0	0	1	0	0	30	0	0	0	0	0	0	0	0	0	0	1	1	1	0	1	0	0	1	1	0	0	0	0	2.16	0	27
71	1		2006-11-23	2008-05-14	2008-05-14	538	538	0	0	0	0	0	0	0	0	0	0	0	0	0	1	1	1	1	0	0	0	0	1	1	1	1	1	1	0	2	1.9	-0.1	0	0	1	4.2	0	25
75	0	1930-06-10	2005-09-01	2008-11-18	2008-11-18	1174	1174	0	0	0	0	0	0	0	1	0	0	0	0	0	0	0	0	0	0	1	1	0	1	0	1	1	0	1	1	1	1.3	0.3	1	1	0	2.08	0	25
67	0		2008-01-01	2010-01-01	2010-01-01	731	731	0	0	0	0	0	0	0	1	0	0	0	0	0	0	0	0	0	0	0	0	0	0	1	0	0	0	0	0	1	1	0	0	0	0	3.6	0	29
76	0		2008-01-22	2008-11-14	2008-11-14	297	297	0	0	0	0	0	0	0	1	0	0	0	40	0	0	0	0	0	0	1	1	1	0	0	1	1	0	0	0	1	1	0	0	0	0	2.08	0	25
70	1		2006-11-24	2007-09-16	2007-09-16	296	296	0	0	0	0	0	0	0	1	1	30	0	0	1	0	1	1	1	0	0	0	0	1	1	1	1	0	0	1	1.2	1.4	0.2	0	0	1	2.58	0	26
67	1		2005-03-17	2005-08-23	2005-08-23	159	159	0	0	0	0	1	1	0	1	2	0	70	95	1	0	1	1	1	0	0	0	0	1	0	1	1	0	1	1	1.18	1.2	0.02	1	0	1	2.32	0	28
69	1		2005-05-09	2005-10-13	2005-10-13	157	157	0	0	1	1	0	0	0	1	1	0	0	100	1	0	1	1	1	0	1	0	0	0	1	1	1	1	0	1	1.3	1.32	0.02	0	0	1	2.39	0	28
59	0		2006-11-23	2009-06-10	2009-06-10	930	930	0	0	0	0	0	0	0	1	0	0	0	0	0	0	0	0	0	0	0	0	0	0	0	0	0	0	0	0	1	1	0	0	0	0	3.85	0	27
53	1		2004-08-18	2008-09-08	2008-09-08	1482	1482	0	0	0	0	0	0	0	1	0	0	0	0	0	0	0	0	0	0	0	1	0	0	1	0	0	0	0	0	1	1	0	0	0	0	2.41	0	29
59	1		2008-08-17	2009-02-26	2009-02-26	193	193	0	0	0	0	0	0	0	1	0	0	0	0	0	0	0	0	0	0	0	0	0	0	1	0	0	0	0	0	1	1	0	0	0	0	2.9	0	28
76	1		2007-10-02	2008-11-11	2008-11-11	406	406	0	0	0	0	1	0	1	1	0	0	20	50	0	0	0	0	0	0	1	0	1	1	1	1	0	1	0	1	1.2	1.4	0.2	1		1	1.79167	1	24
57.8932	1	1952-03-06	2010-01-12	2010-01-13	2010-01-13	1	1	0	0	0	0	1	0	1	1	2	0	75	100	0	1	1	0	1	0	1	1	0	0	1	1	0	0	0	0	1	1	0	0	0	0	2.36	0	28
60	0		2006-04-10	2007-07-09	2007-07-09	455	455	0	0	0	0	0	0	0	0	0	0	0	0	0	0	0	0	0	0	0	0	0	0	0	1	1	0	0	0	1	1	0	0	0	0	3.68	0	22
66	0		2007-01-31	2008-08-11	2008-08-11	558	558	0	0	0	0	0	0	0	0	0	0	0	0	0	0	0	0	0	1	0	0	0	1	1	1	1	0	0	0	1	1	0	0		0	2.55556	0	27
77	0		2006-09-29	2008-08-08	2008-08-08	679	679	0	0	0	0	0	0	0	1	0	0	0	0	0	0	0	0	0	0	0	0	0	1	1	1	1	0	0	0	1	1	0	0	0	0	2.93	0	27
67	1		2006-09-18	2010-07-18	2010-07-18	1399	1399	0	0	0	0	0	0	0	0	0	0	0	0	0	0	0	0	0	0	0	0	0	0	0	1	0	1	1	0	1	1	0	0	0	0	2.7	0	27
40	1		2007-01-05	2007-10-14	2007-10-14	282	282	0	0	0	0	0	0	0	1	0	0	0	0	0	1	1	0	1	0	1	1	0	0	0	1	1	0	0	0	1	1	0	1		0	2.34	0	66
83	1		2007-07-01	2010-01-01	2010-01-01	915	915	0	0	0	0	0	0	0	1	1	0	100	0	1	0	1	0	1	0	0	0	1	1	1	0	0	0	0	1	1	1.3	0.3	1	1	0	2	1	25
60	0		2009-03-01	2010-11-15	2010-11-15	624	624	0	0	0	0	0	0	0	0	0	0	0	0	0	0	0	0	0	0	1	1	0	0	1	0	0	0	0	0	1	1	0	0	0	0	3	0	30
53	0		2006-07-07	2007-12-18	2007-12-18	529	529	0	0	0	0	0	0	0	0	0	0	0	0	0	0	0	0	0	0	1	0	0	0	1	0	0	0	0	0	1	1	0	0	0	0	2.72	0	25
61	1		2008-11-20	2009-04-26	2009-04-26	157	157	0	0	0	0	0	0	0	1	0	0	0	0	0	0	0	0	0	0	0	0	0	0	1	0	0	0	0	0	1	1	0	0	0	0	2.7	0	26
79	0		2007-10-26	2008-11-21	2008-11-21	392	392	0	0	0	0	0	0	0	0	0	0	0	0	0	0	0	0	0	0	0	0	0	1	1	1	1	1	0	0	1	1	0	0	0	0	2.24	0	45
81	0	1924-05-25	2006-04-20	2007-10-17	2007-10-17	545	545	0	0	0	0	0	0	0	0	0	0	0	0	0	0	0	0	0	0	0	0	0	1	0	0	0	0	0	0	1	1	0	0	0	0	1.97	1	37
62	0		2009-06-11	2010-08-12	2010-08-12	427	427	0	0	0	0	0	0	0	1	0	0	0	0	0	0	0	0	0	1	0	1	0	0	0	1	1	0	0	0	1.5	1.5	0	0	0	1	2.1	0	41
74.4027	0	1935-10-18	2010-02-23	2010-02-24	2010-02-24	1	1	0	0	0	0	1	0	1	1	1	0	0	0	0	0	0	0	0	0	1	0	0	1	0	1	1	0	0	0	1	1	0	0	0	0	1.73	1	44
75.4164	0	1936-02-15	2011-06-28	2011-07-12	2011-07-12	14	14	0	0	0	0	1	0	1	1	1	0	90	0	0	0	0	0	0	0	0	0	1	1	1	0	1	1	0	0	1	1	0	0	0	0	1.67	1	36
73.4849	1	1934-09-07	2008-02-13	2008-07-10	2008-07-10	148	148	0	0	1	1	0	0	0	0	0	0	0	0	0	1	1	1	1	1	0	0	0	1	0	0	0	0	0	0	1.12	1.12	0			1	2.15	0	39
70	1		2005-07-22	2007-06-14	2007-06-14	692	692	0	0	0	0	0	0	0	1	3	0	100	90	0	1	1	1	1	0	1	1	0	1	1	0	0	0	0	0	1	1	0	0	0	0	2.4	0
53	1		2004-11-18	2006-01-30	2006-01-30	438	438	0	0	0	0	0	0	0	0	0	0	0	0	0	0	0	0	0	0	0	0	0	0	0	0	0	0	0	0	1	1	0	0	0	0	2.3	0
71	0		2006-04-03	2008-06-18	2008-06-18	807	807	0	0	0	0	0	0	0	1	0	0	10	0	0	0	0	0	0	0	0	1	0	1	1	1	1	1	0	0	1	1	0	0	0	0	2.55	0	31
69	0		2007-07-01	2011-06-10	2011-06-10	1440	1440	0	0	0	0	0	0	0	0	0	0	0	0	0	0	0	0	0	1	0	0	0	1	0	0	0	0	0	0	1.2	1	-0.2	0	0	1	2.1	0	37
59.0986	0	1951-05-31	2010-06-21	2010-10-20	2010-10-20	121	121	0	0	0	0	0	0	0	0	0	0	0	0	0	0	0	0	0	0	0	0	0	1	1	1	1	0	0	0	1	1	0	0	0	0	2.26	0	31
76	0		2006-10-17	2008-05-06	2008-05-06	567	567	0	0	0	0	0	0	0	0	0	0	0	0	0	0	0	0	0	0	0	0	0	1	0	1	1	0	0	0	1	1	0	1	0	0	2.43	0	35
63	1		2006-11-28	2008-11-01	2008-11-01	704	704	0	0	0	0	0	0	0	0	0	0	0	0	0	0	0	0	0	0	1	1	0	1	1	0	0	0	0	0	1.3	1	-0.3	0	0	1	2.2	0	22
65	0		2010-06-01	2010-10-01	2010-10-01	122	122	0	0	0	0	0	0	0	0	0	0	0	0	0	0	0	0	0	0	0	0	0	1	0	0	0	0	0	0	1	1	0	0	0	0	3	0	35
58.3068	0	1952-03-23	2010-06-29	2010-10-20	2010-10-20	113	113	0	0	0	0	0	0	0	0	0	0	0	0	0	0	0	0	0	0	1	1	0	1	0	0	0	0	0	0	1	1	0	0	0	0	2.5	0	24
81.0548	1	1929-08-09	2010-08-09	2010-08-10	2010-08-10	1	1	0	0	0	0	1	0	1	1	2	0	0	70	0	0	0	0	0	0	0	0	0	1	1	1	1	0	0	0	1	1	0	0	0	0	1.42	1	38
71.4603	1	1936-11-08	2008-04-07	2008-06-11	2008-06-10	64	64	0	0	1	1	1	0	1	0	0	0	0	0	0	0	0	1	1	0	0	0	0	1	1	1	1	0	0	0	1.25	1.25	0			1	2.34	0	50
69.9123	0	1938-07-01	2008-05-12	2010-10-25	2010-10-25	896	896	0	0	0	0	0	0	0	0	0	0	0	0	0	0	0	0	0	0	0	0	0	1	1	1	1	1	1	0	1	1	0			0	3.44	0	18
38	1	1966-04-01	2004-07-19	2008-11-21	2008-11-21	1586	1586	0	0	0	0	0	0	0	0	0	0	0	0	0	0	0	0	0	0	1	0	0	1	1	0	0	0	0	0	1	1	0	0	1	0	2.57	0	19
81.5288	0	1925-06-02	2006-11-22	2010-11-23	2010-11-23	1462	1462	0	0	0	0	0	0	0	0	0	0	0	0	0	0	0	0	0	0	0	0	0	0	0	0	0	0	0	0	1	1	0			0	1.82	1	34
65.4959	1	1941-12-02	2007-05-16	2010-10-29	2010-10-29	1262	1262	0	0	0	0	0	0	0	0	0	0	0	0	0	0	0	0	0	0	0	0	0	1	1	1	1	0	0	0	2.21	2.21	0			1	2.3	0	23
82.0329	1	1925-07-10	2007-07-02	2010-10-21	2010-10-21	1207	1207	0	0	0	0	0	0	0	0	0	0	0	0	0	1	1	1	1	0	1	0	1	1	0	0	0	0	0	0	1.12	1.12	0			1	1.81	1	26
54.2575	0	1953-09-30	2007-12-20	2010-10-20	2010-10-20	1035	1035	0	0	0	0	0	0	0	0	0	0	0	0	0	0	0	0	0	0	0	1	0	0	0	0	0	0	0	0	1	1	0			0	2.5	0	26
62.0904	1	1946-05-04	2008-05-21	2010-10-26	2010-10-26	888	888	0	0	0	0	0	0	0	1	0	0	0	0	0	0	0	0	0	0	0	0	0	1	0	0	0	0	0	0	1.25	1.25	0			1	1.64	1	43
74	1		2003-06-10	2008-11-10	2008-11-10	1980	1980	0	0	0	0	0	0	0	1	0	0	0	0	0	1	1	1	1	0	0	0	0	1	1	1	1	0	0	0	1.5	1.5	0	0	0	1	2.4	0	34
66.5644	1	1939-05-21	2005-11-26	2010-11-22	2010-11-22	1822	1822	0	0	0	0	0	0	0	0	0	0	0	0	0	0	0	1	1	1	0	0	1	1	0	0	0	0	0	0	2	2	0			1	1.98	1	35
79	0		2006-02-21	2011-04-28	2011-04-28	1892	1892	0	0	0	0	0	0	0	1	0	0	0	0	0	0	0	0	0	0	1	0	0	0	1	1	0	1	0	0	1	1	0	0	0	0	1.95	1
66.1178	1	1941-07-29	2007-08-25	2007-08-29	2007-08-29	4	4	0	0	0	0	1	0	1	1	1	0	0	0	0	0	0	0	0	0	1	1	0	1	0	1	1	0	0	1	1	1.87	0.87			0	1.07	1	27
56	1	1951-07-20	2007-02-14	2010-11-30	2010-11-30	1385	1385	0	0	0	0	0	0	0	1	0	0	0	0	0	0	0	0	0	0	0	0	1	1	0	1	1	0	0	0	2	2	0	0	0	1	1.86	1	23
85.3151	0	1923-08-23	2008-11-24	2009-10-19	2009-10-19	329	329	0	0	0	0	0	0	0	1	2	0	75	0	1	0	1	1	1	0	0	0	0	1	1	1	1	0	0	0	1	1	0	0	0	0	2.4	0	25
71.3589	1	1940-06-06	2011-09-28	2011-10-05	2011-10-05	7	7	0	0	0	0	1	1	0	1	2	30	0	70	0	0	0	0	0	0	1	0	0	1	1	0	0	0	0	0	1	1	0	0	0	0	1.26	1	50
75.7068	1	1932-02-16	2007-10-13	2007-10-31	2007-10-31	18	18	0	0	0	0	1	0	1	1	1	40	0	75	0	0	0	1	1	1	0	0	0	1	0	0	0	0	0	0	1.5	1.5	0			1	1.5	1	44
42	1	1964-02-02	2006-02-16	2007-10-17	2007-10-17	608	608	0	0	0	0	0	0	0	1	0	0	0	50	0	0	0	0	0	0	1	0	1	1	1	0	0	0	0	1	1	1.12	0.12	0	0	0	2.4	0	23.9
67	0		2008-01-01	2008-11-01	2008-11-01	305	305	0	0	0	0	0	0	0	1	0	0	0	0	0	0	0	0	0	0	0	0	0	1	1	1	1	0	0	0	1	1	0	0	0	0	2.5	0	32
61	0		2007-01-01	2010-01-01	2010-01-01	1096	1096	0	0	0	0	1	0	1	0	0	0	0	0	0	1	1	1	1	0	1	0	0	1		0	0	0	0	0	2	2	0	0	0	1	2	1	21
63	0		2009-06-01	2009-08-01	2009-08-01	61	61	0	0	1	1	1	0	1	1	2	0	0	75	0	0	0	1	1	0	0	1	0	0	0	0	0	0	0	1	1.7	1.8	0.1	0	1	1	1.5	1	40
70	0		2010-03-01	2010-10-01	2010-10-01	214	214	0	0	0	0	0	0	0	1	0	0	0	0	0	1	1	0	1	0	0	0	0	1	1	0	0	0	0	0	1	1	0	0	0	0	4.2	0	31
80.0685	0	1928-10-03	2008-10-08	2010-10-26	2010-10-26	748	748	0	0	0	0	0	0	0	0	0	0	0	0	0	0	0	0	0	1	0	0	0	1	0	0	0	0	0	0	1	1	0			0	2.44	0	25
74.3534	0	1934-06-20	2008-10-08	2010-10-26	2010-10-26	748	748	0	0	0	0	0	0	0	0	0	0	0	0	0	0	0	0	0	1	0	0	0	0	1	0	0	0	0	0	1	1	0			0	2.29	0	28
70	0		2003-05-23	2008-09-08	2008-09-08	1935	1935	0	0	0	0	0	0	0	1	0	0	0	0	1	0	1	0	1	0	1	1	0	1	1	1	0	1	0	0	1	1	0	0	0	0	2.2	0	31
70	1		2010-02-01	2010-04-01	2010-04-01	59	59	0	0	1	1	1	0	1	1	1	0	80	40	0	0	0	0	0	0	1	1	0	1	1	0	0	0	0	1	1	1.6	0.6	1	1	0	2.4	0	65
75	1		2004-05-13	2010-01-01	2010-01-01	2059	2059	0	0	0	0	0	0	0	1	0	0	0	0	0	0	0	0	0	0	0	0	1	1	0	0	0	0	0	0	2.2	2	-0.2	0	0	1	1.5	1	31
57.5479	1	1949-09-02	2007-03-07	2008-10-25	2008-10-25	598	598	0	0	0	0	0	0	0	0	0	0	0	0	1	0	1	0	1	0	1	1	0	0	0	0	0	0	0	0	1.25	1.25	0			1	1.73	1	55
72	1		2007-07-01	2010-01-01	2010-01-01	915	915	0	0	0	0	0	0	0	1	1	0	100	0	0	1	1	1	1	0	0	1	0	0	1	0	0	0	0	1	1.7	1.9	0.2	0	1	1	2	1	38
61	1		2006-06-01	2008-11-01	2008-11-01	884	884	0	0	0	0	0	0	0	1	0	0	0	0	0	1	1	1	1	0	0	1	0	1	0	0	0	0	0	0	1.2	1.2	0	0	0	1	2.7	0	28
47.4137	0	1961-01-25	2008-06-13	2011-11-27	2011-11-27	1262	1262	0	0	0	0	0	0	0	0	0	0	0	0	0	0	0	0	0	0	1	1	0	1	0	0	0	0	0	0	1	1	0			0	3.27	0	26
40.2055	0	1967-09-05	2007-11-09	2010-10-20	2010-10-20	1076	1076	0	0	0	0	0	0	0	0	0	0	0	0	0	0	0	0	0	0	0	0	0	0	0	0	0	0	0	0	1	1	0			0	2.42	0	31
56.9288	1	1948-09-04	2005-07-26	2008-09-09	2008-09-09	1141	1141	0	0	0	0	0	0	0	0	0	0	0	0	0	0	0	1	1	0	0	0	0	0	0	0	0	0	0	0	1	1	0			0	2.4	0	31
56	0		2006-12-01	2010-01-01	2010-01-01	1127	1127	0	0	0	0	0	0	0	1	0	0	0	0	0	0	0	0	0	0	0	0	0	0	1	0	0	0	0	0	1	1	0	0	0	0	3.2	0	18
78	1		2008-11-25	2009-02-11	2009-02-11	78	78	0	0	0	0	1	0	1	1	2	30	80	0	0	0	0	0	0	0	1	0	1	1	1	1	1	1	1	1	1.2	1.4	0.2	1	1	1	1.2	1	121
79.8932	1	1927-05-05	2007-03-07	2010-11-23	2010-11-23	1357	1357	0	0	0	0	0	0	0	0	0	0	0	0	1	0	1	1	1	0	0	0	0	0	0	0	0	0	0	0	2.12	2.12	0			1	2.36	0	25
88	0		2005-07-01	2005-12-01	2005-12-01	153	153	0	1	0	1	0	0	0	1	1	0	0	90	0	1	1	0	1	0	0	0	0	0	0	0	0	0	0	1	1	1.3	0.3	0	0	0	2.3	0
74	1		2006-09-01	2010-11-15	2010-11-15	1536	1536	0	0	0	0	0	0	0	1	0	0	50	50	0	1	1	1	1	0	0	0	0	1	1	0	0	0	0	0	1	1	0	0	0	0	2.1	0	28
54	1		2006-08-01	2010-01-01	2010-01-01	1249	1249	0	0	0	0	0	0	0	1	1	30	70	50	0	1	1	1	1	0	1	1	0	0	1	0	0	0	0	0	1.1	1.1	0	0	0	1	2.4	0	20
77	0		2004-12-09	2010-10-14	2010-10-14	2135	2135	0	0	0	0	0	0	0	1	1	0	0	90	0	1	1	0	1	0	0	0	0	0	1	1	0	0	1	0	1	1	0	0	0	0	2.1	0
53	1		2009-08-01	2010-11-15	2010-11-15	471	471	0	0	0	0	0	0	0	1	0	0	0	0	0	0	0	0	0	0	0	1	0	1	0	0	0	0	0	0	1	1	0	0	0	0	2.55	0	47
66	0		2006-05-18	2010-08-16	2010-08-16	1551	1551	0	0	0	0	0	0	0	0	0	0	0	0	0	0	0	0	0	0	0	0	0	0	0	0	0	0	0	0	1	1	0	0	0	0	3.92	0	25
68	1		2007-06-13	2008-08-14	2008-08-14	428	428	0	0	1	1	0	0	0	1	1	0	0	60	0	0	0	0	0	0	1	1	0	1	0	1	0	0	1	1	1	1.3	0.3	1	1	0	1.4878	1	41
52	1	1959-09-18	2011-05-24	2011-05-30	2011-05-30	6	6	0	0	0	0	1	1	0	1	0	50	50	0	0	0	0	0	0	0	0	1	0	0	0	1	1	0	0	0	2.12	2.12	0	0	0	1	1.4	1	23
65.5616	0	1943-06-08	2008-12-13	2010-10-25	2010-10-25	681	681	0	0	0	0	0	0	0	0	0	0	0	0	0	0	0	0	0	0	1	0	0	1	1	0	0	0	0	0	1	1	0	0	0	0	2.37	0	40
68	0		2007-09-28	2008-06-14	2008-06-14	260	260	0	0	0	0	0	0	0	1	0	0	30	0	0	0	0	0	0	0	1	1	0	0	0	0	0	0	0	0	1	1	0	0	0	0	1.92	1	25
75	0		2006-10-18	2008-05-14	2008-05-14	574	574	0	0	0	0	0	0	0	0	0	0	0	0	0	0	0	0	0	0	0	1	1	1	1	1	0	1	0	0	1.1	1.1	0	0	0	1	2.29	0	35
72	0		2006-09-01	2008-11-01	2008-11-01	792	792	0	0	0	0	0	0	0	0	0	0	0	0	0	0	0	0	0	0	0	1	1	1	0	0	0	0	0	0	1	1	0	0	0	0	2.2	0	29
75	1		2009-05-01	2011-06-10	2011-06-10	770	770	0	0	0	0	0	0	0	0	0	0	0	0	0	0	0	0	0	1	0	0	1	1	1	1	0	0	1	0	1	1	0	0	0	0	2.5	0	62
79.7616	0	1930-03-27	2009-12-10	2010-05-20	2010-05-20	161	161	0	0	0	0	0	0	0	1	0	0	0	0	0	0	0	0	0	0	0	1	0	1	1	1	1	1	0	0	1	1	0	0	0	0	1.67	1	18
53.263	0	1952-08-13	2005-11-04	2008-09-10	2008-09-10	1041	1041	0	0	0	0	0	0	0	0	0	0	0	0	0	0	0	0	0	0	0	0	0	1	1	0	0	0	0	0	1	1	0			0	3.21	0	28
46.4849	1	1960-07-07	2006-12-20	2010-09-29	2010-09-29	1379	1379	0	0	0	0	0	0	0	0	0	0	0	0	0	1	1	1	1	0	0	1	0	0	1	1	1	0	0	0	1	1	0	0	0	0	3.84211	0	19
61	0		2006-11-01	2008-11-01	2008-11-01	731	731	0	0	0	0	0	0	0	0	0	0	0	0	0	0	0	0	0	0	0	0	0	1	1	0	0	0	0	0	1	1	0	1	0	0	3	0	18
45	1		2007-12-12	2008-12-13	2008-12-13	367	367	0	0	0	0	0	0	0	1	0	0	0	0	0	0	0	0	0	0	0	0	0	0	0	0	0	0	0	0	1	1	0	0	0	0	2.87	0	23
59	1		2006-03-13	2010-06-07	2010-06-07	1547	1547	0	0	0	0	0	0	0	1	2	0	75	0	0	1	1	1	1	0	1	1	0	1	1	1	1	0	0	0	2	2	0	0	0	1	2.1	0
66	1		2005-11-01	2006-01-07	2006-01-07	67	67	0	0	0	0	1	1	0	1	3	0	99	70	0	1	1	1	1	0	0	1	0	1	1	0	0	0	0	1	2	2.6	0.6	1	1	1	1.6	1	16
59	1	1948-08-02	2007-11-23	2008-11-28	2008-11-28	371	371	0	0	0	0	0	0	0	1	0	0	0	0	0	0	0	1	1	0	1	0	1	0	1	0	0	0	0	0	1	1	0	0	0	0	5	0	15
43.1945	1	1967-05-20	2010-07-19	2011-11-27	2011-11-27	496	496	0	0	0	0	0	0	0	0	0	0	0	0	0	1	1	1	1	0	1	1	0	0	0	1	1	0	0	0	1.12	1.12	0			1	2.26	0	30
81.5836	0	1928-03-27	2009-10-06	2010-10-25	2010-10-25	384	384	0	0	0	0	0	0	0	1	0	0	0	0	0	0	0	1	1	0	0	0	0	1	0	0	0	0	0	0	1	1	0	0	0	0	1.64	1	36
58	1		2010-06-01	2010-11-01	2010-11-01	153	153	0	0	0	0	0	0	0	0	0	0	0	0	0	0	0	0	0	0	0	0	0	1	1	0	0	0	0	0	1	1	0	0	0	0	2.55	0	36
62.9863	1	1945-03-18	2008-02-26	2008-04-10	2008-04-10	44	44	0	0	0	0	1	0	1	1	1	0	0	0	0	0	0	0	0	0	0	1	1	1	1	0	0	0	0	0	1	1	0			0	1.6	1	35
63.8658	0	1946-02-06	2009-12-03	2011-11-27	2011-11-27	724	724	0	0	0	0	0	0	0	0	0	0	0	0	0	0	0	0	0	0	0	1	0	1	1	1	1	0	0	0	1	1	0	0	0	0	2.42	0	40
40.9753	0	1969-04-12	2010-03-24	2010-11-06	2010-11-06	227	227	0	0	0	0	0	0	0	0	0	0	0	0	0	0	0	0	0	0	0	0	0	1	1	0	0	0	0	0	1	1	0	0	0	0	2.85	0	34
67.926	0	1939-10-10	2007-08-27	2010-10-29	2010-10-29	1159	1159	0	0	0	0	0	0	0	0	0	0	0	0	0	0	0	0	0	0	1	0	0	0	0	0	0	0	0	0	1	1	0			0	2	1	24
65	1		2005-05-10	2008-03-04	2008-03-04	1029	1029	0	0	0	0	0	0	0	1	0	0	0	0	0	1	1	1	1	0	1	1	0	1	1	1	0	1	0	0	1.7	1.7	0	0	0	1	2.2	0
54	1		2006-04-01	2008-11-01	2008-11-01	945	945	0	0	0	0	0	0	0	0	0	0	0	0	0	0	0	0	0	0	0	0	0	1	1	0	0	0	0	0	1	1	0	0	0	0	2.5	0	28
59	1		2007-02-28	2008-01-28	2008-01-28	334	334	0	0	0	0	0	0	0	1	0	0	0	0	0	0	0	0	0	0	0	0	0	1	0	1	0	1	0	0	1	1	0	0	1	0	3.25	0	24
78	1		2008-10-01	2010-01-01	2010-01-01	457	457	0	0	0	0	0	0	0	0	0	0	0	0	0	0	0	0	0	0	0	1	0	0	0	0	0	0	0	0	1	1	0	0	0	0	3.6	0	23
64	1		2008-01-08	2008-11-03	2008-11-03	300	300	0	0	1	1	1	0	1	1	1	0	0	0	0	0	0	0	0	0	1	1	0	1	1	1	1	1	0	1	1	1.35	0.35	0	0	0	2.03	0	30
73.3589	0	1934-06-06	2007-09-27	2011-10-24	2011-10-24	1488	1488	0	0	0	0	0	0	0	0	0	0	0	0	0	0	0	1	1	1	0	0	0	1	0	0	0	0	0	0	1	1	0			0	2	1	34
60	1		2003-04-29	2008-10-07	2008-10-07	1988	1988	0	0	0	0	0	0	0	1	1	0	100	20	0	1	1	1	1	0	0	1	0	0	1	1	1	1	1	1	1.5	1.54	0.04	0	0	1	2.1	0	34
60	1	1950-07-09	2010-06-24	2010-10-21	2010-10-21	119	119	0	0	0	0	0	0	0	0	0	0	0	0	0	0	0	0	0	0	0	0	1	1	0	1	1	0	0	0	1.68	1.68	0	0	0	1	2.87	0	23
56	1	1949-09-26	2005-06-06	2008-11-11	2008-11-11	1254	1254	0	0	0	0	0	0	0	0	0	0	0	0	0	0	0	0	0	0	1	0	1	0	1	0	0	0	0	0	1	1	0	0	0	0	3.23	0	17
65.2795	1	1946-06-06	2011-08-31	2011-09-04	2011-09-04	4	4	0	0	0	0	1	0	1	1	0	0	0	0	0	0	0	0	0	0	0	0	1	1	0	1	1	0	0	0	1	1	0	0	0	0	1.27	1	44
71	1		2006-11-30	2008-11-01	2008-11-01	702	702	0	0	0	0	0	0	0	0	0	0	0	0	0	0	0	0	0	0	0	0	1	0	0	0	0	0	0	0	1	1	0	0	0	0	3.3	0	13
71.4192	1	1938-10-11	2010-02-23	2011-01-26	2011-01-26	337	337	0	0	0	0	0	0	0	0	0	0	0	0	0	0	0	0	0	0	0	1	1	1	0	1	0	0	1	0	1	1	0	0	0	0	2.05	0	21
82	0		2003-10-14	2004-06-30	2004-06-30	260	260	0	0	0	0	1	1	0	1	3	0	90	80	1	0	1	1	1	0	0	1	0	0	1	1	1	0	1	0	1.98	1.98	0	1	1	1	1.7	1	35
56.7671	0	1952-06-11	2009-03-04	2011-11-27	2011-11-27	998	998	0	0	0	0	0	0	0	0	0	0	0	0	0	0	0	0	0	0	0	0	0	0	0	0	0	0	0	0	1	1	0	0	0	0	3.41	0	17
63.0384	1	1944-08-31	2007-08-30	2009-10-01	2009-10-01	763	763	1	0	0	1	0	0	0	0	0	0	0	0	0	1	1	1	1	0	0	0	0	0	0	0	0	0	0	0	1.12	1.12	0			1	2.24	0	25
68.3233	0	1940-03-02	2008-06-11	2010-11-03	2010-11-03	875	875	0	0	0	0	0	0	0	0	0	0	0	0	0	0	0	0	0	0	0	0	0	1	1	0	0	0	0	0	1	1	0			0	2.06	0	33
46.2329	1	1964-07-29	2010-10-11	2011-07-05	2011-07-05	267	267	0	0	0	0	0	0	0	1	0	0	0	0	0	0	0	1	1	0	0	0	0	0	0	0	0	0	0	0	2	2	0	0	0	1	1.73	1	22
50	1		2003-03-25	2003-11-26	2003-11-26	246	246	0	0	1	1	1	0	1	1	0	0	0	40	0	0	0	0	0	0	0	0	1	1	1	1	0	1	0	0	1.25	1.25	0	1	0	1	1.72	1	36
66	1		2004-09-22	2004-09-23	2004-09-23	1	1	0	0	0	0	1	0	1	1	1	0	0	90	0	1	1	0	1	0	0	1	0	1	1	0	0	0	0	0	1	1	0	0	0	0	1.7	1
72	0		2005-12-14	2007-11-01	2007-11-01	687	687	0	0	0	0	0	0	0	0	0	0	0	0	0	0	0	0	0	0	0	0	0	1	1	0	0	0	0	0	1	1	0	0	0	0	2.6	0	29
69.1041	1	1938-10-29	2007-11-19	2010-10-26	2010-10-26	1072	1072	0	0	0	0	0	0	0	0	0	0	0	0	0	1	1	1	1	0	0	0	0	1	1	1	1	1	0	0	1.37	1.37	0			1	2.3	0	20
58	0		2007-01-25	2008-11-23	2008-11-23	668	668	0	0	0	0	0	0	0	1	0	0	0	40	0	0	0	0	0	0	1	0	0	1	1	1	1	0	0	0	1	1	0	0		0	3.2	0	30
46	1		2007-01-07	2008-04-04	2008-04-04	453	453	0	0	0	0	0	0	0	1	0	0	0	40	0	0	0	0	0	0	1	0	0	1	0	1	1	0	0	0	1	1	0	0		0	2.4	0	30
66	1		2006-05-24	2008-05-15	2008-05-15	722	722	0	0	0	0	0	0	0	0	0	0	0	0	0	0	0	0	0	0	0	1	1	1	0	1	0	1	0	0	1	1	0	0	0	0	2.39	0	36
74	0		2004-09-22	2008-04-21	2008-04-21	1307	1307	0	0	0	0	0	0	0	1	0	0	0	0	0	0	0	0	0	0	0	0	1	1	1	0	0	0	0	0	1	1	0	0	0	0	2.2	0
75.6959	1	1934-01-03	2009-08-26	2010-04-21	2010-04-21	238	238	0	0	0	0	0	0	0	1	1	0	90	0	1	0	1	0	1	0	0	0	0	1	0	1	1	0	0	0	1	1	0	0	0	0	1.41	1	22
65.8712	0	1942-03-20	2008-01-16	2010-11-23	2010-11-23	1042	1042	0	0	0	0	0	0	0	0	0	0	0	0	0	0	0	0	0	0	0	0	1	0	1	0	0	0	0	0	1	1	0			0	5.04	0	24
65.5589	0	1941-12-27	2007-07-03	2010-11-03	2010-11-03	1219	1219	0	0	0	0	0	0	0	0	0	0	0	0	0	0	0	0	0	0	0	0	0	0	0	0	0	0	0	0	1	1	0			0	2.5	0	36
78.9096	1	1932-03-03	2011-01-10	2011-08-09	2011-08-09	211	211	0	0	0	0	1	0	1	0	0	0	0	0	0	1	1	1	1	0	0	0	0	1	0	1	1	0	0	0	1.25	1.25	0	0	0	1	2.03	0	32
61.5315	0	1948-07-18	2010-01-13	2010-11-10	2010-11-10	301	301	0	0	0	0	0	0	0	0	0	0	0	0	0	0	0	0	0	0	0	0	1	0	1	0	0	0	0	0	1	1	0	0	0	0	2.42	0	26
60.3479	0	1947-06-06	2007-09-26	2010-11-16	2010-11-16	1147	1147	0	0	0	0	0	0	0	0	0	0	0	0	0	0	0	0	0	0	0	0	1	0	1	0	0	0	0	0	1	1	0			0	2.31	0	39
73.5726	0	1934-06-05	2007-12-13	2010-11-03	2010-11-03	1056	1056	0	0	0	0	0	0	0	0	0	0	0	0	0	0	0	0	0	0	0	1	1	1	1	0	0	0	0	0	1.12	1.12	0			1	2.25	0	30
61	1		2008-02-13	2010-02-14	2010-02-14	732	732	0	0	0	0	0	0	0	1	0	0	0	0	0	0	0	0	0	1	0	1	1	0	0	1	1	0	0	0	1.5	1.3	-0.2	0	0	1	2.7	0	31
61	1		2003-06-28	2008-10-06	2008-10-06	1927	1927	0	0	0	0	0	0	0	1	0	0	0	0	0	0	0	0	0	0	0	0	0	0	0	1	1	0	0	0	1.3	1.3	0	0	0	1	2.73	0	30
54.3973	1	1953-10-06	2008-02-15	2010-11-24	2010-11-24	1013	1013	0	0	0	0	0	0	0	0	0	0	0	0	0	0	0	0	0	0	0	1	0	1	1	0	0	0	0	0	1	1	0			0	3	0	24
72	0		2003-11-16	2011-01-11	2011-01-11	2613	2613	0	0	0	0	0	0	0	1	0	0	0	0	0	0	0	0	0	0	0	0	0	1	0	1	1	1	0	0	1	1	0	0	0	0	2.3	0	27
70.8438	1	1936-04-07	2007-01-23	2008-09-22	2008-09-22	608	608	0	0	0	0	0	0	0	0	0	0	0	0	0	0	0	0	0	0	0	0	0	0	1	0	0	0	0	0	1	1	0			0	2.05	0	38
58	1		2008-05-01	2010-01-01	2010-01-01	610	610	0	0	0	0	0	0	0	1	1	0	85	0	0	1	1	1	1	0	0	1	0	1	1	0	0	0	0	1	1.1	1.3	0.2	0	1	1	2.2	0	35
57.7342	1	1950-04-09	2007-12-19	2010-10-20	2010-10-20	1036	1036	0	0	0	0	0	0	0	0	0	0	0	0	0	0	0	0	0	0	1	0	0	1	1	0	0	0	0	0	1	1	0	0	0	0	2.34	0	26
64	0		2007-01-15	2008-02-11	2008-02-11	392	392	0	0	0	0	0	0	0	1	0	0	0	0	0	0	0	0	0	0	1	1	0	1	1	1	1	0	0	0	1	1	0	1	1	0	2.34375	0	32
64	1		2006-04-07	2006-04-27	2006-04-27	20	20	0	0	0	0	1	0	1	1	1	0	0	75	0	0	0	1	1	0	1	0	1	1	1	1	1	1	1	1	1.24	1.64	0.4	0	0	1	1.5	1
79.726	1	1929-09-18	2009-05-21	2010-06-11	2010-06-11	386	386	0	0	0	0	0	0	0	1	1	0	75	50	0	0	0	0	1	1	0	1	0	1	1	1	0	0	1	0	1	1	0	0	0	0	1.04	1	24
76.5726	1	1932-08-12	2009-02-18	2010-10-26	2010-10-26	615	615	0	0	0	0	0	0	0	0	0	0	0	0	0	0	0	0	0	0	0	0	0	0	0	1	1	0	0	0	1	1	0	0	0	0	3.09	0	22
57	1		2008-03-01	2008-10-01	2008-10-01	214	214	0	0	1	1	1	0	1	1	1	0	0	80	0	0	0	0	0	0	0	1	0	0	1	0	0	0	0	1	1.4	1.7	0.3	1	0	1	2	1	40
68	0		2004-11-11	2008-06-11	2008-06-11	1308	1308	0	0	0	0	0	0	0	1	0	0	0	0	0	0	0	0	0	0	0	1	1	1	1	1	1	1	0	0	1.18	1	-0.18	0	0	1	1.93	1	27
88	0		2003-10-01	2008-09-07	2008-09-07	1803	1803	0	0	0	0	0	0	0	1	0	0	0	0	0	0	0	0	0	0	0	0	0	1	1	1	1	1	0	0	1.8	1.8	0	0	0	1	1.92	1	31
65.6219	1	1943-11-03	2009-06-01	2010-12-01	2010-12-01	548	548	0	0	0	0	0	0	0	0	0	0	0	0	0	0	0	0	0	0	0	0	1	1	1	1	0	0	0	0	2	2	0	0	0	1	2.06	0	34
52	0		2005-02-01	2008-11-01	2008-11-01	1369	1369	0	0	0	0	0	0	0	0	0	0	0	0	0	0	0	0	0	0	1	1	0	0	0	0	0	0	0	0	1	1	0	0	0	0	2.3	0	23
69.137	1	1938-04-18	2007-05-21	2009-09-30	2009-09-30	863	863	0	0	0	0	0	0	0	0	0	0	0	0	0	0	0	0	0	0	0	0	0	1	0	0	0	0	0	0	1	1	0			0	1.56	1	25
61	1		2004-11-25	2010-01-01	2010-01-01	1863	1863	0	0	0	0	0	0	0	1	0	0	0	0	0	1	1	1	1	0	0	0	0	1	1	0	0	0	0	0	1.6	1.4	-0.2	0	0	1	2.2	0	20
79	1		2009-08-01	2009-12-01	2009-12-01	122	122	0	0	1	1	1	0	1	1	1	0	0	90	0	1	1	1	1	0	0	1	0	1	1	1	1	0	0	1	2	2.4	0.4	0	0	1	3.8	0	35
60	0		2007-05-01	2008-11-01	2008-11-01	550	550	0	0	0	0	0	0	0	0	0	0	0	0	0	0	0	0	0	0	0	0	0	1	1	0	0	0	0	0	1	1	0	0	0	0	3.3	0	25
64	1		2007-11-01	2008-06-01	2008-06-01	213	213	0	1	0	1	1	0	1	1	1	0	50	0	0	1	1	1	1	0	0	1	0	1	1	0	0	0	0	0	1	1	0	0	0	0	2.8	0	28
67	1	1942-06-06	2009-12-16	2009-12-19	2009-12-19	3	3	0	0	0	0	1	0	1	1	2	0	80	0	0	0	0	0	0	0	1	0	0	1	0	0	0	0	0	1	1.12	1.43	0.31	0	1	1	1.78	1	28
70	1		2007-05-01	2008-04-01	2008-04-01	336	336	1	0	0	1	0	0	0	1	1	0	40	50	0	1	1	1	1	0	1	0	1	1	1	1	1	0	0	1	2	2.2	0.2	1	0	1	1.7	1	30
53	1		2009-07-07	2010-07-08	2010-07-08	366	366	0	0	0	0	0	0	0	1	0	0	30	0	0	0	0	0	0	1	1	1	0	0	0	1	1	0	0	0	1.9	1.8	-0.1	0	0	1	2.2	0	39
75	0		2006-06-12	2007-03-13	2007-03-13	274	274	0	0	0	0	1	0	1	1	0	0	0	0	0	0	0	0	0	0	0	0	0	1	1	0	0	0	0	0	1	1	0	0	0	0	2.08	0	37
29	1		2005-03-04	2010-05-03	2010-05-03	1886	1886	0	0	0	0	0	0	0	1	0	0	0	0	0	0	0	0	0	1	0	0	0	0	0	0	0	0	0	0	1	1	0	0	0	0	3.04	0	27
57	0		2006-02-10	2008-06-17	2008-06-17	858	858	0	0	0	0	0	0	0	0	0	0	0	0	0	0	0	0	0	0	0	1	0	0	0	0	0	0	0	0	1	1	0	0	1	0	2.8	0	25
71	0		2006-11-08	2007-08-18	2007-08-18	283	283	0	0	0	0	0	0	0	0	0	0	0	0	0	0	0	0	0	0	0	0	0	0	1	0	0	0	0	0	1	1	0	0	0	0	2.8	0	30
65	1		2006-06-28	2008-05-09	2008-05-09	681	681	0	0	0	0	0	0	0	1	0	0	30	20	0	1	1	1	1	0	0	0	1	1	1	1	1	0	0	0	1.25	1.25	0	0	0	1	4.17	0	35
54	0		2003-02-08	2004-03-08	2004-03-08	394	394	0	0	1	1	0	0	0	1	0	0	20	50	0	1	1	1	1	0	0	1	1	0	0	1	1	0	1	0	1.5	1.4	-0.1	0	0	1	1.9	1	25
71	1		2002-07-01	2010-11-15	2010-11-15	3059	3059	0	0	0	0	0	0	0	1	0	0	0	0	0	1	1	0	1	0	0	0	0	1	1	0	0	0	0	0	1	1	0	0	0	0	2.5	0	22
84.9397	0	1925-01-01	2009-11-19	2010-10-20	2010-10-20	335	335	0	0	0	0	0	0	0	0	0	0	0	0	0	0	0	0	0	0	0	0	0	1	1	0	0	0	0	0	1	1	0	0	0	0	2.28	0	21
73.1781	1	1938-08-14	2011-09-30	2011-10-14	2011-10-14	14	14	0	0	0	0	1	0	1	1	1	0	70	50	0	1	1	1	1	0	0	0	0	1	1	1	1	0	0	0	1.25	1.25	0	0	0	1	1.31	1	52
64.3918	0	1944-11-06	2009-03-13	2009-03-14	2009-03-14	1	1	0	0	0	0	1	0	0	1	3	0	70	70	0	0	0	0	0	0	0	0	1	1	0	0	0	0	0	0	1.12	1.12	0	0	0	1	1.91	1	47
61.2	1	1946-08-26	2007-10-23	2010-10-25	2010-10-25	1098	1098	0	0	0	0	0	0	0	0	0	0	0	0	1	0	1	0	1	0	0	0	0	1	1	0	0	0	0	0	1	1	0			0	2.67	0	36
63.9671	1	1943-01-17	2006-12-20	2010-11-30	2010-11-30	1441	1441	0	0	0	0	0	0	0	0	0	0	0	0	0	0	0	0	0	0	0	0	0	1	0	0	0	0	0	0	1.75	1.75	0			1	1.56	1	45
82.0877	1	1927-01-17	2009-01-28	2011-05-05	2011-05-05	827	827	0	0	0	0	0	0	0	0	0	0	0	0	0	0	0	0	0	0	0	1	0	1	1	0	0	0	0	0	2	2	0	0	0	1	2	1	18
69.5151	0	1939-06-15	2008-12-02	2010-05-19	2010-05-19	533	533	0	0	0	0	0	0	0	0	0	0	0	0	0	0	0	0	0	0	1	0	0	1	1	1	1	0	0	0	1	1	0	0	0	0	2	1	28
75.7096	1	1931-11-14	2007-07-12	2010-11-05	2010-11-06	1213	1213	0	0	0	0	0	0	0	0	0	0	0	0	0	0	0	0	0	0	0	1	0	1	0	0	0	0	0	0	1.31	1.31	0			1	2.3	0	23
50	0		2006-05-01	2008-11-01	2008-11-01	915	915	0	0	0	0	0	0	0	0	0	0	0	0	0	0	0	0	0	0	1	1	0	1	1	0	0	0	0	0	1	1	0	0	0	0	2.4	0	24
63	0		2007-10-01	2008-11-01	2008-11-01	397	397	0	0	0	0	0	0	0	1	0	0	0	0	0	0	0	0	0	0	1	0	0	1	1	0	0	0	0	0	1	1	0	0	0	0	3.6	0	55
78	1		2006-09-12	2008-02-17	2008-02-17	523	523	0	0	0	0	1	0	1	1	0	0	30	0	0	0	0	0	0	0	0	0	1	1	0	1	0	1	0	0	1	1	0	1	0	0	1.77	1	22
73	0		2009-10-01	2010-11-15	2010-11-15	410	410	0	0	0	0	0	0	0	1	0	0	0	0	0	0	0	0	0	0	0	0	1	1	1	0	0	0	0	0	1	1	0	0	0	0	1.9	1	56
57	0		2008-06-01	2009-08-01	2009-08-01	426	426	0	1	0	1	0	0	0	1	2	0	0	75	0	0	0	0	0	0	0	1	1	1	1	0	0	0	0	0	1	1	0	0	0	0	2	1	24
80.2658	1	1927-02-12	2007-04-30	2011-02-28	2011-02-28	1400	1400	0	0	0	0	0	0	0	0	0	0	0	0	0	1	1	1	1	0	0	1	0	1	0	1	1	0	0	0	1	1	0	0	0	0	1.52632	1	38
54	0		2006-05-23	2008-05-09	2008-05-09	717	717	0	0	0	0	0	0	0	0	0	0	0	0	0	0	0	0	0	0	0	0	0	1	0	1	1	0	0	0	1	1	0	1	0	0	3.09	0	33
86	1		2004-07-08	2004-09-17	2004-09-17	71	71	0	0	0	0	1	1	0	1	2	0	20	95	0	0	0	1	1	0	0	0	0	0	1	1	1	1	1	1	1.4	1.44	0.04	1	1	1	1.81	1	32
60	1		2003-03-03	2006-06-04	2006-06-04	1189	1189	0	0	0	0	0	0	0	1	0	0	0	0	0	0	0	0	0	0	0	1	0	0	1	0	0	0	0	0	1	1	0	0	0	0	2.9	0	22
54	1		2002-02-02	2005-11-03	2005-11-03	1370	1370	0	0	0	0	0	0	0	1	0	0	0	0	0	0	0	0	0	0	0	1	0	0	1	0	1	0	0	0	1	1	0	0	0	0	3.6	0	25
78.0301	0	1929-04-10	2007-04-02	2011-05-10	2011-05-10	1499	1499	0	0	0	0	0	0	0	0	0	0	0	0	0	1	1	0	1	0	1	0	0	1	1	0	0	0	0	0	1	1	0	0	0	0	2.125	0	40
50.7123	1	1959-06-10	2010-02-12	2011-11-27	2011-11-27	653	653	0	0	0	0	0	0	0	0	0	0	0	0	1	0	1	0	1	0	0	0	0	0	1	0	0	0	0	0	1	1	0	0	0	0	2.52	0	23
51	1	1958-08-25	2009-01-21	2011-11-27	2011-11-27	1040	1040	0	0	0	0	0	0	0	0	0	0	0	0	0	0	0	0	0	0	0	1	0	0	0	0	0	0	0	0	1	1	0	0	0	0	2.85	0	28
57.9616	0	1952-01-21	2009-12-23	2011-11-27	2011-11-27	704	704	0	0	0	0	0	0	0	0	0	0	0	0	0	0	0	0	0	0	1	1	0	1	0	1	1	0	0	0	1	1	0	0	0	0	2.46	0	26
56.8795	1	1952-11-05	2009-09-08	2011-11-27	2011-11-27	810	810	0	0	0	0	0	0	0	0	0	0	0	0	0	0	0	0	0	0	0	0	0	0	1	0	0	0	0	0	1	1	0	0	0	0	2.2	0	25
65.4301	1	1941-10-02	2007-02-20	2011-11-27	2011-11-27	1741	1741	0	0	0	0	0	0	0	0	0	0	0	0	0	0	0	0	0	0	0	0	0	0	1	0	0	0	0	0	1	1	0			0	2.73	0	26
66	0		2004-08-09	2008-07-06	2008-07-06	1427	1427	0	0	0	0	0	0	0	1	0	0	0	0	0	0	0	0	0	0	0	0	0	0	0	1	0	1	0	0	1	1	0	0	0	0	2.7	0	27
69.7644	0	1938-01-21	2007-10-10	2010-11-02	2010-11-02	1119	1119	0	0	0	0	0	0	0	0	0	0	0	0	0	0	0	0	0	0	0	0	0	1	0	0	0	0	0	0	1	1	0			0	2	1	54
62.6329	1	1949-03-01	2011-10-03	2011-10-06	2011-10-06	3	3	0	0	0	0	1	1	0	1	1	50	0	90	0	1	1	1	1	0	0	0	0	0	0	0	0	0	0	0	1.37	1.37	0	0	0	0	1.45	1	33
58	1		2008-11-01	2010-01-01	2010-01-01	426	426	0	0	0	0	0	0	0	0	0	0	0	0	0	0	0	0	0	0	1	0	0	0	1	0	0	0	0	0	1	1	0	0	0	0	2.5	0	25
74	1		2007-04-01	2008-11-01	2008-11-01	580	580	0	0	0	0	0	0	0	1	0	0	0	0	0	1	1	0	1	0	0	1	0	1	1	0	0	0	0	0	1	1	0	1	1	0	4.8	0	25
56.1425	1	1950-04-07	2006-05-15	2008-09-16	2008-09-16	855	855	0	0	0	0	0	0	0	0	0	0	0	0	0	0	0	0	0	0	0	0	0	1	1	0	0	0	0	0	1	1	0			0	3.72	0	36
71	0		2010-08-01	2010-12-01	2010-12-01	122	122	0	0	0	0	0	0	0	0	0	0	0	0	0	0	0	0	0	0	1	0	0	1	1	0	0	0	0	0	1	1	0	0	0	0	2.47	0	40
59	0		2005-02-01	2008-11-01	2008-11-01	1369	1369	0	0	0	0	0	0	0	0	0	0	0	0	0	0	0	0	0	0	0	1	0	1	1	0	0	0	0	0	1	1	0	0	0	0	2.45	0	22
74	0		2007-03-01	2008-11-01	2008-11-01	611	611	0	0	0	0	0	0	0	0	0	0	0	0	0	0	0	0	0	0	0	1	1	1	1	0	0	0	0	0	1	1	0	0	0	0	3.9	0	30
55	1		2009-10-01	2010-11-15	2010-11-15	410	410	0	0	0	0	0	0	0	1	0	0	0	0	0	1	1	1	1	0	1	1	1	0	1	0	0	0	0	0	1.2	1.2	0	0	0	1	2.2	0	35
65	1		2008-01-15	2009-03-23	2009-03-23	433	433	0	0	0	0	1	1	0	1	3	0	70	70	0	0	0	0	0	0	0	0	1	1	0	1	1	0	0	1	1	1.3	0.3	0	0	0	1.5	1	99
41	1		2006-06-01	2007-11-01	2007-11-01	518	518	0	0	0	0	0	0	0	0	0	0	0	0	0	0	0	1	1	0	0	1	0	0	0	0	0	0	0	0	1.3	1.3	0	0	0	1	3	0	17
65.0493	0	1944-03-21	2009-03-23	2010-10-21	2010-10-21	577	577	0	0	0	0	0	0	0	1	0	0	40	0	0	0	0	0	0	0	1	1	0	0	1	0	0	0	0	0	1	1	0	0	0	0	1.7	1	50
44	1		2003-04-21	2004-03-18	2004-03-18	332	332	0	1	0	1	0	0	0	1	1	0	100	30	0	1	1	1	1	0	1	1	0	0	1	1	1	1	1	1	2	2.05	0.05	1	1	1	1.8	1	28
82	1		2006-03-08	2008-02-13	2008-02-13	707	707	0	0	0	0	0	0	0	1	0	0	0	0	0	0	0	0	0	0	0	0	0	1	0	0	0	0	0	0	1.3	1.25	-0.05	0	0	1	2.24	0	33
52	0		2007-06-01	2008-11-01	2008-11-01	519	519	0	0	0	0	0	0	0	0	0	0	0	0	0	0	0	0	0	0	0	1	0	0	0	0	0	0	0	0	1	1	0	0	0	0	4.7	0	25
53	1		2004-11-15	2007-06-10	2007-06-10	937	937	0	0	0	0	0	0	0	1	0	0	0	0	0	0	0	0	0	0	0	0	1	1	1	1	1	1	0	0	1.2	1.2	0	0	0	1	1.64	1	42
59	0		2006-01-16	2008-05-13	2008-05-13	848	848	0	0	0	0	0	0	0	0	0	0	0	0	0	0	0	0	0	0	0	0	0	1	0	0	0	0	0	0	1	1	0	0	0	0	2.65	0	41
59	0	1948-01-01	2007-07-28	2007-07-30	2007-07-30	2	2	0	0	0	0	1	0	1	1	1	0	50	85	0	0	0	1	1	0	0	0	1	1	1	0	0	0	0	1	1.06	1.25	0.19	1	1	1	2.7	0	22.7
34	0		2009-08-01	2010-11-15	2010-11-15	471	471	0	0	0	0	0	0	0	1	0	0	0	0	0	0	0	0	0	0	0	0	0	0	0	0	0	0	0	0	1	1	0	0	0	0	3.2	0	29
72	1		2009-04-01	2010-11-15	2010-11-15	593	593	0	0	0	0	0	0	0	1	0	0	0	0	1	0	1	1	1	0	0	1	1	1	1	0	0	0	0	0	1.37	1.1	-0.27	0	0	1	3.45	0	24
80.8219	0	1930-05-17	2011-02-21	2011-02-22	2011-02-22	1	1	0	0	0	0	1	0	1	1	1	0	0	0	0	1	1	1	1	0	0	0	0	0	0	1	1	0	0	0	1.25	1.25	0	0	0	0	1.24	1	50
62	1	1944-09-25	2007-05-10	2007-10-17	2007-10-17	160	160	0	0	0	0	0	0	0	0	0	0	0	0	0	0	0	0	0	0	0	0	0	1	0	0	0	0	0	0	1	1	0		0	0	2.53	0	32
62	0		2003-05-01	2008-11-01	2008-11-01	2011	2011	0	0	0	0	0	0	0	1	0	0	0	0	0	0	0	0	0	0	0	0	0	1	1	0	0	0	0	0	1	1	0	1	1	0	1.8	1	35
41	0		2007-04-01	2008-11-01	2008-11-01	580	580	0	0	0	0	0	0	0	0	0	0	0	0	0	0	0	0	0	0	0	0	0	0	0	0	0	0	0	0	1	1	0	0	0	0	3.8	0	28
70	0		2006-03-01	2008-11-01	2008-11-01	976	976	0	0	0	0	0	0	0	0	0	0	0	0	0	0	0	0	0	0	0	0	0	1	0	0	0	0	0	0	1	1	0	0	0	0	2.3	0	25
61.7096	0	1946-08-02	2008-04-02	2010-10-29	2010-10-29	940	940	0	0	0	0	0	0	0	0	0	0	0	0	0	0	0	0	0	0	0	0	0	1	0	0	0	0	0	0	1	1	0			0	3.07	0	27
62	1	1944-06-02	2006-07-28	2008-07-06	2008-07-06	709	709	0	1	0	1	1	0	1	1	0	0	0	60	0	0	0	0	0	0	0	1	1	1	0	1	1	1	0	1	1	1.3	0.3	0	0	0	1.95	1	20
54	1	1949-02-14	2005-10-16	2008-11-14	2008-11-14	1125	1125	0	0	0	0	0	0	0	1	0	0	0	0	0	0	0	0	0	0	1	1	1	0	0	0	0	1	0	0	1	1	0	0	0	0	2.6	0	25
69	0		2006-06-07	2007-10-25	2007-10-25	505	505	0	0	1	1	1	0	1	1	0	0	0	0	0	0	0	0	0	0	1	0	1	1	1	1	1	1	0	1	1	1.24	0.24	0	1	0	1.5	1	24
63	0	1942-07-01	2005-03-08	2006-11-11	2006-11-11	613	613	0	0	0	0	1	0	1	1	1	0	0	80	0	0	0	0	0	0	0	0	0	1	1	1	0	1	1	0	1.3	1.3	0	0	0	1	1.88	1	35
51	1	1958-03-09	2005-09-08	2008-06-17	2008-06-17	1013	1013	0	1	0	1	1	0	0	1	0	0	0	0	0	0	0	0	0	0	1	0	1	1	1	1	1	1	0	1	1	1.4	0.4	1	0	1	1.73	1	41
69	1		2007-07-01	2008-11-01	2008-11-01	489	489	0	0	0	0	0	0	0	1	0	0	0	0	0	1	1	1	1	0	0	0	0	1	1	0	0	0	0	1	1.2	1.4	0.2	1	1	1	2.8	0	20
70	0		2007-02-23	2007-12-24	2007-12-24	304	304	0	0	0	0	0	0	0	1	0	0	0	0	0	0	0	0	0	0	0	0	0	1	0	1	0	1	0	0	1	1	0	0	0	0	2.9	0	30
50	1		2005-01-01	2008-11-01	2008-11-01	1400	1400	0	0	0	0	0	0	0	1	0	0	0	0	0	1	1	1	1	0	0	1	0	1	1	1	1	0	0	0	1	1	0	0	0	0	3	0	21
63	0		2006-02-01	2008-11-01	2008-11-01	1004	1004	0	0	0	0	0	0	0	0	0	0	0	0	0	0	0	0	0	0	0	0	0	1	0	0	0	0	0	0	1	1	0	0	0	0	4.3	0	18
75	1		2010-08-01	2010-10-01	2010-10-01	61	61	0	0	1	1	1	0	1	1	1	0	0	0	0	1	1	0	1	0	0	0	0	0	0	0	0	0	0	0	1	1	0	1	1	0	1.6	1	80
28	1		2004-11-05	2008-10-07	2008-10-07	1432	1432	0	0	0	0	0	0	0	1	0	0	0	0	0	0	0	0	0	0	0	0	0	0	0	0	0	0	0	0	1	1	0	1	0	0	2.26	0	27
76	1		2002-11-26	2008-07-06	2008-07-06	2049	2049	0	0	0	0	0	0	0	1	0	0	30	40	0	0	0	1	1	0	0	1	1	1	1	1	1	1	1	0	1.7	1.7	0	0	0	1	2	1	80
67.0877	1	1942-01-04	2009-01-19	2010-11-09	2010-11-09	659	659	0	0	0	0	0	0	0	0	0	0	0	0	1	0	1	0	1	0	0	0	0	0	0	0	0	0	0	0	1	1	0	0	0	0	2.97	0	37
72	1		2006-06-01	2007-10-25	2007-10-25	511	511	0	0	0	0	1	0	1	1	1	0	0	80	0	0	0	0	0	0	1	0	0	1	0	1	1	1	0	0	1	1	0	0	0	0	2.8	0	20
70.0192	0	1940-07-08	2010-06-26	2010-06-28	2010-06-28	2	2	0	0	0	0	1	0	1	1	1	0	0	0	0	0	0	0	0	0	0	0	0	0	0	0	0	0	0	1	1	1.87	0.87	0	1	0	1.64	1	22
75	0		2006-02-22	2008-11-01	2008-11-01	983	983	0	0	0	0	0	0	0	0	0	0	0	0	0	0	0	0	0	0	0	1	0	1	0	0	0	0	0	1	1	1.5	0.5	1	0	0	4	0	26
63	1		2008-03-01	2010-01-01	2010-01-01	671	671	0	0	0	0	0	0	0	0	0	0	0	0	0	0	0	0	0	0	0	0	1	1	1	1	0	1	0	0	1	1	0	0	0	0	3.1	0	26
60	0		2006-03-01	2008-11-01	2008-11-01	976	976	0	0	0	0	0	0	0	1	0	0	0	0	0	0	0	0	0	0	0	0	0	1	0	0	0	0	0	0	1	1	0	1	0	0	3.3	0	30
72	0		2008-01-01	2008-11-01	2008-11-01	305	305	0	0	0	0	0	0	0	1	0	0	0	0	0	1	1	1	1	0	0	0	0	1	1	0	0	0	0	0	2	2	0	0	0	1	2.1	0	40
70	0		2007-10-01	2008-11-01	2008-11-01	397	397	0	0	0	0	0	0	0	0	0	0	0	0	0	0	0	0	0	0	1	0	0	1	0	0	0	0	0	0	1	1	0	0	0	0	3.3	0	28
54	1		2009-09-01	2010-11-15	2010-11-15	440	440	0	0	0	0	0	0	0	0	0	0	0	0	0	0	0	0	0	0	0	0	0	0	0	0	0	0	0	0	1	1	0	0	0	0	3.6	0	29
57	1		2009-05-01	2009-12-20	2009-12-20	233	233	0	0	0	0	0	0	0	0	0	0	0	0	0	0	0	0	0	0	1	1	0	1	1	0	0	0	0	0	1	1	0	0	0	0	1.9	1	42
58	1		2005-03-01	2008-11-01	2008-11-01	1341	1341	0	0	0	0	0	0	0	1	0	0	0	0	0	0	0	0	0	0	0	0	0	0	0	0	0	0	0	0	1	1	0	0	0	0	3.45	0	32
62	1		2004-01-29	2008-07-07	2008-07-07	1621	1621	0	0	0	0	0	0	0	1	0	0	0	0	0	0	0	0	0	0	0	0	0	1	0	1	0	1	0	0	1	1	0	0	0	0	2.3	0	31
62.0986	0	1947-08-20	2009-09-09	2011-05-20	2011-05-20	618	618	0	0	0	0	0	0	0	0	0	0	0	0	0	1	1	1	1	0	0	0	1	1	1	1	1	0	0	0	1	1	0	0	0	0	2.78	0	23
82	1	1923-09-14	2007-03-01	2007-03-24	2007-03-24	23	23	0	0	0	0	1	0	1	1	2	0	100	85	0	1	1	0	1	0	0	0	1	1	1	1	0	1	0	1	1	1.25	0.25	0	1	0	2.66	0	39
74	1		2002-10-06	2003-03-06	2003-03-06	151	151	0	0	0	0	1	1	0	1	3	0	70	80	0	0	0	1	1	1	1	1	1	0	1	1	1	1	1	1	1.5	1.7	0.2	0	1	1	1.58	1	110
67	0		2006-02-14	2008-11-10	2008-11-10	1000	1000	0	0	0	0	0	0	0	0	0	0	0	0	0	0	0	0	0	0	0	0	0	1	0	1	0	1	0	0	1	1	0	0	0	0	2.76	0	29
63	1		2004-01-01	2005-08-22	2005-08-22	599	599	0	0	0	0	1	1	0	1	3	0	100	100	0	0	0	1	1	0	0	1	1	1	1	1	1	1	0	1	1.3	1.44	0.14	1	0	1	1.14	1	59
76.2301	1	1930-12-20	2007-02-23	2011-07-15	2011-07-15	1603	1603	0	0	0	0	0	0	0	0	0	0	0	0	0	0	0	0	0	0	1	1	0	1	1	1	0	1	0	0	1	1	0	0	0	0	2	1	22
77	1		2008-07-01	2008-08-01	2008-08-01	31	31	0	1	0	1	1	0	1	1	1	0	0	0	0	0	0	0	0	0	0	0	1	1	0	1	0	0	1	0	1	1	0	0	0	0	2	1	65
52	1		2007-03-01	2008-11-01	2008-11-01	611	611	0	0	0	0	0	0	0	0	0	0	0	0	0	0	0	0	0	0	0	0	0	0	0	0	0	0	0	0	1	1	0	0	0	0	2.1	0	35
56	1		2005-03-03	2005-03-10	2005-03-10	7	7	0	0	0	0	1	1	0	1	2	0	90	100	0	0	0	1	1	0	1	1	0	1	1	0	0	0	0	1	1.7	1.9	0.2	0	0	1	2	1	28
62	1		2010-03-01	2010-11-01	2010-11-01	245	245	0	0	0	0	0	0	0	1	0	0	0	0	0	1	1	1	1	0	1	0	0	1	1	0	0	0	0	0	1	1	0	0	0	0	2.42	0	38
62	1		2007-05-01	2007-07-01	2007-07-01	61	61	0	0	0	0	1	1	0	1	3	30	90	90	0	0	0	0	0	0	1	1	0	1	1	0	0	0	0	1	2.5	2.8	0.3	1	0	1	1.3	1	80
83	0		2009-05-01	2010-01-01	2010-01-01	245	245	0	0	0	0	0	0	0	1	0	0	30	30	0	1	1	0	1	0	0	1	0	1	1	1	0	0	1	0	1	1	0	0	0	0	2.66	0	48
67	1		2004-02-01	2004-03-07	2004-03-07	35	35	0	0	1	1	1	0	1	1	3	0	75	90	0	0	0	0	0	0	0	0	0	1	1	0	0	0	0	1	1	1.5	0.5	1	1	0	1.8	1	23
60	1		2009-05-01	2010-01-01	2010-01-01	245	245	0	0	0	0	0	0	0	0	0	0	0	0	0	0	0	0	0	0	0	0	0	0	1	0	0	0	0	0	1	1	0	0	0	0	5	0	26
35	0		2004-03-01	2008-11-01	2008-11-01	1706	1706	0	0	0	0	0	0	0	0	0	0	0	0	0	0	0	0	0	0	0	0	0	0	1	0	0	0	0	0	1	1	0	0	0	0	2.8	0	30
60.7288	1	1948-10-16	2009-06-24	2010-05-03	2010-05-03	313	313	0	0	0	0	0	0	0	1	1	0	0	0	1	0	1	0	1	0	1	1	0	0	1	1	1	0	0	0	1	1	0	0	0	0	1.97	1	30
67	0	1939-01-16	2006-11-02	2007-10-17	2007-10-17	349	349	0	0	0	0	0	0	0	0	0	0	0	0	0	0	0	0	0	0	0	0	1	0	1	0	0	0	0	1	1	1.2	0.2	0	0	0	2	1	44
51	1		2007-02-01	2008-11-01	2008-11-01	639	639	0	0	0	0	0	0	0	1	0	30	0	65	0	1	1	0	1	0	1	1	0	0	1	0	0	0	0	1	1	1.2	0.2	0	0	0	2.7	0	19
61	1		2008-04-01	2010-01-01	2010-01-01	640	640	0	0	0	0	0	0	0	1	0	0	0	0	0	0	0	0	0	0	1	1	0	1	1	0	0	0	0	0	1	1	0	0	0	0	2.2	0	26
66	1		2009-04-01	2010-01-01	2010-01-01	275	275	0	0	0	0	0	0	0	1	1	0	100	0	0	0	0	1	1	0	0	1	1	1	0	0	0	0	0	1	2.2	2.4	0.2	0	0	1	2.7	0	30
72	1		2009-09-01	2010-01-01	2010-01-01	122	122	0	0	0	0	0	0	0	1	2	0	100	100	0	0	0	1	1	0	0	0	1	1	1	1	0	0	1	1	2.4	2.6	0.2	0	0	1	1.9	1	48
73	0		2009-11-01	2010-01-01	2010-01-01	61	61	0	0	0	0	0	0	0	0	0	0	0	0	0	0	0	0	0	0	1	0	0	1	0	1	0	1	0	0	1	1	0	0	1	0	2	1	28
71.6932	1	1935-07-02	2007-02-22	2008-08-10	2008-08-10	535	535	0	0	0	0	1	0	1	1	1	0	0	100	0	0	0	1	1	0	0	0	1	1	0	0	0	0	0	0	1	1	0			0	2.65	0	26
51	1	1955-06-23	2006-06-26	2007-11-30	2007-11-30	522	522	0	0	0	0	1	0	1	1	2	0	90	0	0	0	0	0	0	0	1	1	0	0	1	1	1	0	1	0	1	1	0	0	0	0	1.9	1	35
68	1		2003-04-28	2004-09-22	2004-09-22	513	513	0	0	1	1	1	0	1	1	0	0	0	0	0	0	0	0	0	0	0	0	0	1	1	1	1	0	0	0	1	1	0	0	0	0	1.9	1	31
66.2904	1	1940-02-24	2006-05-24	2007-01-22	2007-01-22	243	243	0	0	0	0	0	0	0	0	0	0	0	0	0	1	1	0	1	0	0	1	0	1	0	0	0	0	0	0	1.37	1.37	0			1	2.4	0	30
56	0		2004-10-11	2008-06-11	2008-06-11	1339	1339	0	0	0	0	0	0	0	1	0	0	0	0	0	0	0	0	0	0	0	0	0	1	1	1	1	1	0	0	1	1	0	0	0	0	2.13	0	38
49	1		2006-06-20	2007-06-13	2007-06-13	358	358	0	0	0	0	0	0	0	0	0	0	0	0	0	0	0	0	0	0	0	0	0	1	0	0	0	0	0	0	1	1	0	0	0	0	4.11	0	28
67.9863	1	1942-03-06	2010-02-12	2010-03-14	2010-03-14	30	30	0	0	0	0	1	1	0	1	2	50	75	75	0	0	0	0	0	0	0	0	1	1	0	1	1	0	1	0	1	1	0	0	0	0	1.88	1	32
80.0411	0	1929-06-16	2009-06-11	2010-05-24	2010-05-24	347	347	0	0	0	0	0	0	0	0	0	0	0	0	0	0	0	0	0	0	1	0	1	1	1	1	1	0	0	0	1	1	0	0	0	0	2.26	0	34
80.2	0	1927-03-31	2007-05-23	2009-04-30	2009-04-30	708	708	0	0	0	0	1	0	1	1	1	1	70	0	0	0	0	1	1	0	0	0	1	1	1	0	0	0	0	0	1	1	0			0	1.41	1	44
78.4	0	1927-11-01	2006-03-07	2010-11-23	2010-11-23	1722	1722	0	0	0	0	0	0	0	0	0	0	0	0	0	0	0	0	0	0	0	0	0	1	0	0	0	0	0	0	1	1	0			0	2.03	0	36
69.6959	1	1936-04-10	2005-12-03	2010-11-23	2010-11-23	1816	1816	0	0	0	0	0	0	0	0	0	0	0	0	0	0	0	0	0	1	1	0	0	1	1	0	0	0	0	0	1.5	1.5	0			1	2.5	0	40
74.9397	0	1933-05-05	2008-03-25	2010-10-25	2010-10-25	944	944	0	0	0	0	0	0	0	0	0	0	0	0	0	1	1	1	1	0	0	0	0	1	1	0	0	0	0	0	1	1	0			0	2.23	0	22
73	1		2004-09-17	2005-02-09	2005-02-09	145	145	0	0	0	0	1	0	1	1	1	0	30	70	0	0	0	0	0	0	0	0	0	1	0	1	1	1	1	1	1	1.1	0.1	0	0	0	2.4	0	30
65	1		2009-10-12	2010-06-13	2010-06-13	244	244	0	0	0	0	0	0	0	1	1	0	0	90	0	0	0	0	0	0	1	1	0	0	0	0	0	0	0	0	1	1	0	0	0	0	2.48	0	32
66	1		2005-04-01	2008-11-01	2008-11-01	1310	1310	0	0	0	0	0	0	0	1	2	0	85	85	0	1	1	1	1	0	1	1	0	1	1	0	0	0	0	1	1.9	2.3	0.4	1	0	1	3	0	25
51	1		2010-03-01	2010-07-15	2010-07-15	136	136	0	0	1	1	1	0	1	1	1	0	0	75	0	1	1	1	1	0	0	0	0	0	0	0	0	0	0	0	2	2	0	0	0	1	2	1	35
65	1		2006-05-01	2007-02-10	2007-02-10	285	285	0	0	0	0	1	0	1	1	0	0	50	0	0	1	1	1	1	0	0	1	0	1	0	0	0	0	0	0	1	1	0	0	0	0	2	1	17
79	1		2008-09-01	2010-01-01	2010-01-01	487	487	0	0	0	0	0	0	0	0	0	0	0	0	0	0	0	0	0	0	0	0	0	1	0	0	0	0	0	0	1	1	0	1	0	0	2	1	36
71	1		2010-03-01	2010-10-01	2010-10-01	214	214	0	0	0	0	0	0	0	1	0	0	40	40	0	1	1	1	1	0	0	1	1	1	1	0	0	0	0	0	2.5	2	-0.5	0	0	1	2.1	0	40
73	1		2006-06-06	2007-07-12	2007-07-12	401	401	0	0	0	0	0	0	0	0	0	0	0	0	0	1	1	1	1	0	1	1	1	1	1	1	1	0	0	0	1.2	1.2	0	0	0	1	2.33	0	40
66	1		2004-08-04	2005-03-09	2005-03-09	217	217	0	0	0	0	1	0	1	1	1	0	75	30	0	0	0	1	1	0	0	0	0	1	1	1	1	0	1	0	1.4	1.4	0	1	0	1	2.62	0	53
61.8548	1	1945-06-30	2007-04-23	2010-11-24	2010-11-24	1311	1311	0	0	0	0	0	0	0	0	0	0	0	0	0	0	0	0	0	0	1	1	1	1	1	0	0	0	0	0	1	1	0			0	2.52	0	29
80.4959	1	1927-09-19	2008-02-27	2011-11-27	2011-11-27	1369	1369	0	0	0	0	0	0	0	0	0	0	0	0	1	0	1	1	1	0	0	0	0	1	0	0	0	0	0	0	1.12	1.12	0			1	2.3	0	33
55	0	1952-05-06	2007-04-23	2010-10-21	2010-10-21	1277	1277	0	0	0	0	0	0	0	0	0	0	0	0	0	0	0	0	0	0	1	0	0	0	1	0	0	0	0	0	1	1	0			0	2.89	0	35
71.0384	1	1938-07-05	2009-07-01	2010-11-04	2010-11-04	491	491	0	0	0	0	0	0	0	0	0	0	0	0	0	0	0	0	0	0	0	1	1	1	0	1	1	1	0	0	1	1	0	0	0	0	1.66	1	40
76	1		2007-10-01	2007-12-01	2007-12-01	61	61	0	0	0	0	0	0	0	1	1	0	65	95	0	1	1	0	1	0	0	0	1	1	1	1	1	0	0	1	1.2	1.5	0.3	1	1	1	1.5	1	30
72	1		2006-08-01	2009-10-01	2009-10-01	1157	1157	0	0	0	0	0	0	0	1	0	0	50	50	0	0	0	0	0	0	0	1	1	1	1	0	0	0	0	0	1.2	1.2	0	0	0	1	1.9	1	26
67	1		2009-08-01	2010-01-01	2010-01-01	153	153	0	0	0	0	0	0	0	1	0	20	20	0	0	1	1	0	1	0	0	1	1	1	0	1	1	0	0	0	1	1	0	0	0	0	3.1	0	23
72	1		2006-11-01	2008-11-01	2008-11-01	731	731	0	0	0	0	0	0	0	0	0	0	0	0	0	0	0	0	0	0	1	0	0	1	1	0	0	0	0	0	1	1	0	1	0	0	3.2	0	20
48	1		2006-09-12	2008-05-15	2008-05-15	611	611	0	0	0	0	0	0	0	1	0	0	0	0	0	0	0	0	0	0	0	1	0	0	0	0	0	0	0	0	1	1	0	0	0	0	3.96	0	25
60	0		2006-07-19	2008-07-26	2008-07-26	738	738	0	0	0	0	0	0	0	0	0	0	0	0	0	0	0	0	0	0	0	0	0	0	1	1	1	0	0	0	1	1	0	0	0	0	2.57	0	37
75.7644	0	1933-03-25	2008-12-10	2010-11-11	2010-11-11	701	701	0	0	0	0	0	0	0	0	0	0	0	0	0	0	0	0	0	0	0	0	0	1	1	1	1	0	0	0	1	1	0	0	0	0	1.93	1	27
58	1		2007-05-01	2008-11-01	2008-11-01	550	550	0	0	0	0	0	0	0	0	0	0	0	0	0	0	0	0	0	0	0	1	0	1	0	0	0	0	0	0	1	1	0	0	0	0	2.5	0	25
77.9233	0	1931-01-21	2008-12-04	2011-03-22	2011-03-22	838	838	0	0	0	0	0	0	0	0	0	0	0	0	0	0	0	0	0	0	0	0	1	1	0	1	1	0	0	0	1	1	0	0	0	0	1.33	1	30
63	1		2010-03-01	2010-10-01	2010-10-01	214	214	0	0	0	0	0	0	0	0	0	0	0	0	0	1	1	1	1	0	0	1	0	1	1	0	0	0	0	0	1	1	0	0	0	0	2.65	0	46
75	0		2008-10-01	2010-01-01	2010-01-01	457	457	0	0	0	0	0	0	0	0	0	0	0	0	0	0	0	0	0	0	0	0	0	1	1	0	0	0	0	0	1	1	0	0	0	0	2.3	0	42
77.1589	0	1930-09-08	2007-10-17	2010-10-26	2010-10-26	1105	1105	0	0	0	0	0	0	0	0	0	0	0	0	0	0	0	0	0	0	0	0	0	1	0	1	0	1	0	0	1	1	0			0	2.15	0	27
81.7315	0	1927-03-18	2008-11-19	2010-10-21	2010-10-21	701	701	0	0	0	0	0	0	0	0	0	0	0	0	0	0	0	0	0	0	0	1	1	1	0	1	1	1	0	0	1	1	0	0	0	0	2.6	0	25
74	0		2003-02-10	2003-09-25	2003-09-25	227	227	0	0	0	0	1	0	1	1	0	0	0	0	0	1	1	1	1	0	0	0	0	1	1	1	1	0	0	0	1	1	0	0	0	0	1.1	1	38
43	0		2004-09-24	2008-08-06	2008-08-06	1412	1412	0	0	0	0	0	0	0	1	0	0	0	0	0	0	0	0	0	0	0	0	0	1	0	0	0	0	0	0	1	1	0	0	0	0	2.58	0	24
66	0		2006-10-03	2007-04-02	2007-04-02	181	181	0	0	0	0	1	0	1	1	1	0	65	0	0	0	0	0	0	0	0	0	0	1	0	1	0	1	0	0	1	1	0	0	0	0	3.07	0	27
66	1		2006-03-22	2008-05-18	2008-05-18	788	788	0	0	0	0	0	0	0	0	0	0	0	0	0	1	1	1	1	0	0	0	0	1	1	1	1	1	0	0	1.4	1.4	0	0	0	1	2.69	0	35
68	0		2006-07-17	2008-04-14	2008-04-14	637	637	0	0	0	0	0	0	0	0	0	0	0	0	0	0	0	0	0	0	0	1	0	1	0	1	1	0	0	0	1	1	0	0	0	0	3.48	0	31
63	1		2002-10-03	2008-07-07	2008-07-07	2104	2104	0	0	0	0	0	0	0	1	0	0	0	0	0	0	0	0	0	0	0	0	1	0	1	0	0	0	0	0	1	1	0	0	0	0	2.6	0	34
72	1		2006-02-15	2007-11-15	2007-11-15	638	638	0	0	0	0	0	0	0	0	0	0	0	0	0	0	0	0	0	0	0	0	0	1	1	1	1	0	0	0	1	1	0	0	0	0	2.36	0	33
70	1		2004-09-24	2004-10-15	2004-10-15	21	21	0	0	0	0	1	1	0	1	2	0	60	100	0	0	0	0	0	0	0	1	0	1	1	1	1	0	0	1	1	1.3	0.3	1	1	0	1.62	1	24
66	0		2008-02-18	2009-07-19	2009-07-19	517	517	0	0	0	0	0	0	0	1	0	0	0	0	0	0	0	0	0	1	0	0	0	0	1	1	1	0	0	0	1.5	1.4	-0.1	0	0	1	2.2	0	37
70	1		2006-03-07	2008-06-13	2008-06-13	829	829	0	0	0	0	0	0	0	0	0	0	0	0	0	1	1	1	1	0	0	0	1	1	0	1	1	0	1	0	2	2	0	0	0	1	3.52	0	42
77	1		2003-01-30	2005-03-30	2005-03-30	790	790	1	0	0	1	0	0	0	1	1	0	80	0	0	1	1	1	1	0	0	1	1	0	1	1	1	1	1	1	1.5	1.55	0.05	1	0	1	1.92	1	29
62	1		2002-09-05	2005-03-30	2005-03-30	937	937	0	0	0	0	0	0	0	1	1	0	70	0	0	1	1	0	1	0	1	0	1	1	1	1	0	1	0	1	1.6	1.65	0.05	1	1	1	2.1	0	29
64	1		2003-06-24	2010-05-15	2010-05-15	2517	2517	0	0	0	0	0	0	0	1	0	0	0	0	0	0	0	0	0	0	0	0	0	1	0	0	0	0	0	0	1	1	0	0	0	0	2.8	0	38
64	1		2007-01-18	2008-02-18	2008-02-18	396	396	0	0	1	1	0	0	0	1	0	20	60	30	0	0	0	0	0	0	0	1	0	1	1	0	0	0	0	0	1	1	0	1		0	1.76667	1	30
65.8192	1	1944-06-13	2010-03-23	2010-11-11	2010-11-11	233	233	0	0	0	0	0	0	0	1	0	0	0	0	0	0	0	0	0	0	0	0	0	1	0	1	0	1	0	0	1	1	0	0	0	0	2.24	0	25
68	0		2008-08-18	2009-06-13	2009-06-13	299	299	1	0	0	1	0	0	0	1	2	60	0	75	0	0	0	0	0	0	0	0	0	0	1	1	0	1	1	1	2.2	2.3	0.1	0	1	1	1.6	1	95
79	1		2003-05-07	2003-10-16	2003-10-16	162	162	0	0	0	0	1	0	1	1	1	0	75	30	0	1	1	1	1	0	1	0	0	1	1	1	1	1	0	0	1.75	1.75	0	1	1	1	2.13	0	29
81.2658	0	1925-12-18	2007-03-05	2008-09-01	2008-09-01	546	546	0	0	1	1	0	0	0	0	0	0	0	0	0	0	0	0	0	0	0	1	1	1	1	0	0	0	0	0	1	1	0			0	1.89	1	28
60.8603	1	1949-05-06	2010-03-01	2010-10-21	2010-10-21	234	234	0	0	0	0	0	0	0	0	0	0	0	0	0	0	0	0	0	0	0	0	0	0	0	0	0	0	0	0	1	1	0	0	0	0	2.59	0	22
73	0		2006-07-03	2008-03-11	2008-03-11	617	617	0	0	0	0	0	0	0	1	0	20	0	30	0	1	1	1	1	0	0	0	0	1	1	1	1	1	0	0	1	1	0	0	0	0	2.77	0	26
48	1		2006-08-03	2007-11-13	2007-11-13	467	467	0	0	0	0	0	0	0	0	0	0	0	0	0	0	0	0	0	0	0	1	0	1	0	1	1	0	0	0	1	1	0	0	0	0	3.29	0	38
70.6082	0	1937-07-07	2008-01-28	2011-11-27	2011-11-27	1399	1399	0	0	0	0	0	0	0	0	0	0	0	0	0	0	0	0	0	0	0	0	0	1	0	1	1	0	0	0	1	1	0			0	2.52	0	21
57.2219	1	1949-04-01	2006-06-07	2010-10-08	2010-10-08	1584	1584	0	0	0	0	0	0	0	0	0	0	0	0	0	1	1	1	1	0	1	1	0	0	1	0	0	0	0	0	1	1	0	0	0	0	2.25926	0	27
64	0		2004-11-03	2005-07-05	2005-07-05	244	244	0	0	1	1	0	0	0	1	0	0	20	10	0	1	1	1	1	0	0	0	0	1	0	1	1	0	1	0	1.2	1.2	0	0	0	1	1.64	1	32
74	0		2003-01-08	2010-06-06	2010-06-06	2706	2706	0	0	0	0	0	0	0	1	0	0	0	20	0	0	0	0	0	0	0	1	0	1	1	1	0	1	0	0	1	1	0	0	0	0	2.8	0	29
63	0		2009-05-01	2010-01-01	2010-01-01	245	245	0	0	0	0	0	0	0	1	2	30	55	80	0	1	1	0	1	0	0	0	0	1	1	1	0	1	0	0	1	1	0	0	0	0	3.2	0	30
67	0		2006-03-31	2010-08-03	2010-08-03	1586	1586	0	0	0	0	0	0	0	1	0	0	0	0	0	0	0	0	0	0	0	0	0	0	0	0	0	0	0	0	1	1	0	1	1	0	1.78	1	23
53.2329	1	1955-12-01	2009-02-10	2010-10-29	2010-10-29	626	626	0	0	0	0	0	0	0	0	0	0	0	0	0	0	0	0	0	0	0	0	0	1	0	1	0	1	0	0	1	1	0	0	0	0	2.1	0	39
81.9973	1	1925-11-26	2007-11-05	2010-11-16	2010-11-16	1107	1107	0	0	0	0	0	0	0	0	0	0	0	0	0	0	0	0	0	0	0	0	0	1	1	1	0	1	0	0	1.37	1.37	0			1	1.86	1	22
73	1		2010-06-01	2010-09-04	2010-09-01	95	92	0	0	0	0	1	0	1	1	1	0	0	0	0	1	1	1	1	0	1	0	0	1	1	0	0	0	0	0	1	1	0	0	0	0	1.9	1	33
76	1		2008-02-25	2008-10-28	2008-10-28	246	246	0	0	1	1	1	0	1	1	0	0	50	0	0	1	1	0	1	0	1	1	0	0	1	0	0	0	0	0	1	1	0	0	0	0	1.5	1	40
61	1	1944-05-07	2005-09-26	2008-11-21	2008-11-21	1152	1152	0	0	0	0	0	0	0	1	0	0	0	0	0	0	0	0	0	0	0	0	0	1	1	1	0	1	0	0	1	1	0	0	0	0	4.3	0	15
76.5151	0	1931-03-06	2007-08-22	2010-10-20	2010-10-20	1155	1155	0	0	0	0	0	0	0	0	0	0	0	0	0	0	0	1	1	0	1	0	0	1	1	0	0	0	0	0	1.25	1.25	0			1	3	0	40
65	0		2003-03-06	2006-07-07	2006-07-07	1219	1219	0	0	1	1	0	0	0	1	0	0	0	0	0	0	0	0	0	0	0	0	0	0	0	0	0	0	0	0	1	1	0	1	0	0	1.8	1	30
65	0		2002-11-28	2004-05-28	2004-05-28	547	547	0	0	1	1	0	0	0	1	0	0	0	0	0	1	1	0	1	0	0	0	1	1	1	1	1	0	0	0	1	1	0	0	0	0	1.82	1	34
45.5699	1	1962-03-04	2007-09-17	2007-09-18	2007-09-18	1	1	0	0	0	0	1	0	1	1	1	0	0	0	0	0	0	0	0	0	0	1	0	0	1	0	0	0	0	1	1	1.37	0.37			0	1.3	1	30
69	0		2007-02-01	2008-11-01	2008-11-01	639	639	0	0	0	0	0	0	0	0	0	0	0	0	0	0	0	0	0	0	1	0	0	1	0	0	0	0	0	0	1	1	0	0	0	0	2.5	0	28
69	1	1936-06-05	2005-07-19	2007-11-07	2007-11-07	841	841	0	0	0	0	0	0	0	1	0	0	0	0	0	0	0	0	0	0	0	0	0	0	0	0	0	0	0	0	1	1	0	0	0	0	1.7	1
80	0		2008-02-11	2009-08-12	2009-08-12	548	548	1	0	0	1	0	0	0	1	0	0	40	0	0	0	0	0	0	0	0	1	0	0	1	1	1	0	0	0	2	2	0	0		1	1.9	1	42
80	0		2003-06-27	2010-11-11	2010-11-11	2694	2694	0	0	0	0	0	0	0	1	0	0	0	0	0	0	0	0	0	0	0	0	0	0	0	0	0	0	0	0	1	1	0	1	0	0	2.5	0	25
61	1		2008-02-22	2008-11-14	2008-11-14	266	266	0	0	0	0	0	0	0	1	0	0	0	0	0	0	0	0	0	0	1	1	0	1	1	0	0	0	0	0	1	1	0	0	0	0	4	0	16
53	0		2003-05-01	2007-02-01	2007-02-01	1372	1372	0	0	1	1	1	0	1	1	1	0	0	0	0	0	0	0	0	0	1	0	0	1	0	1	0	1	0	0	1.6	1.6	0	0	0	1	1.7	1	49
55	0		2003-06-03	2008-08-06	2008-08-06	1891	1891	0	0	0	0	0	0	0	1	0	0	0	0	0	0	0	0	0	0	0	0	0	1	0	1	1	0	0	0	1	1	0	0	0	0	2.4	0	48
64	0	1941-05-02	2005-12-22	2007-10-17	2007-10-17	664	664	0	0	0	0	0	0	0	0	0	0	0	0	0	0	0	0	0	0	0	0	0	1	1	0	0	0	0	0	1	1	0	0	0	0	4.08	0	24
72	0		2008-10-01	2010-01-01	2010-01-01	457	457	0	0	0	0	0	0	0	0	0	0	0	0	0	0	0	0	0	0	0	0	0	1	0	0	0	0	0	0	1	1	0	1	0	0	2.9	0	55
70	1		2006-11-03	2007-05-01	2007-05-01	179	179	0	0	0	0	0	0	0	1	1	0	100	60	0	1	1	1	1	0	0	0	1	0	0	1	1	0	0	0	2	2	0	1	0	1	1.71	1	45
51.6986	1	1957-11-20	2009-07-20	2010-10-21	2010-10-21	458	458	0	0	0	0	0	0	0	0	0	0	0	0	0	0	0	0	0	0	0	1	0	0	1	0	0	0	0	0	1	1	0	0	0	0	3.33	0	21
59	1		2004-09-03	2004-10-27	2004-10-27	54	54	0	0	0	0	1	0	1	1	2	0	70	40	0	0	0	1	1	1	0	1	1	1	1	1	0	1	1	1	1.9	1.92	0.02	0	0	1	1.24	1	34
56.5151	1	1951-05-02	2007-10-23	2010-07-20	2010-07-20	1001	1001	0	0	0	0	1	0	1	0	0	0	0	0	0	1	1	1	1	0	1	1	0	1	0	0	0	0	0	0	1.37	1.37	0			1	2.26	0	23
80	1		2007-03-01	2008-11-01	2008-11-01	611	611	0	0	0	0	0	0	0	0	0	0	0	0	0	0	0	0	0	0	0	1	1	1	1	0	0	0	0	0	1	1	0	0	0	0	3.9	0	30
71.4986	1	1935-08-11	2007-01-22	2011-04-20	2011-04-20	1549	1549	0	0	0	0	0	0	0	1	2	0	0	50	1	0	1	1	1	0	1	1	1	1	0	1	0	1	0	0	1.12	1.12	0	0	0	1	1.6	1	53
48.6904	0	1961-07-04	2010-03-01	2011-11-27	2011-11-27	636	636	0	0	0	0	0	0	0	0	0	0	0	0	0	0	0	0	0	0	0	0	0	0	1	0	0	0	0	0	1	1	0	0	0	0	2.46	0	26
45.189	1	1961-03-20	2006-05-17	2007-02-08	2007-02-08	267	267	0	0	0	0	0	0	0	1	0	0	0	0	0	0	0	0	0	0	1	0	0	0	0	0	0	0	0	0	1	1	0			0	2.43	0	30
53.611	0	1951-12-15	2005-07-12	2011-01-31	2011-01-31	2029	2029	0	0	0	0	0	0	0	0	0	0	0	0	0	0	0	0	0	0	0	0	1	1	1	0	0	0	0	0	1	1	0	0	0	0	2.25806	0	31
82	0	1924-05-28	2006-05-30	2007-12-04	2007-12-04	553	553	0	0	0	0	0	0	0	1	0	0	0	0	0	0	0	0	0	0	1	0	0	1	1	0	0	0	0	0	1	1	0	0	0	0	1.9	1	20
85	1		2008-03-01	2010-01-01	2010-01-01	671	671	0	0	0	0	0	0	0	0	0	0	0	0	0	0	0	0	0	0	0	0	0	1	1	0	0	0	0	1	2	2.3	0.3	1	0	1	1.6	1	59
72	0		2003-01-01	2008-10-01	2008-10-01	2100	2100	0	0	1	1	0	0	0	1	0	0	0	0	0	0	0	1	1	0	0	0	0	1	1	1	1	1	1	0	1	1	0	1	1	0	1.7	1	30
76.6247	1	1932-08-27	2009-03-24	2009-12-06	2009-12-06	257	257	0	0	0	0	0	0	0	1	1	30	70	50	0	1	1	1	1	0	0	0	0	1	1	0	0	0	0	0	1	1	0	0	0	0	1.78	1	27
64.1918	1	1944-01-17	2008-03-11	2010-11-15	2010-11-15	979	979	0	0	0	0	0	0	0	0	0	0	0	0	0	0	0	0	0	0	1	0	1	0	0	0	0	0	0	0	1	1	0			0	2.1	0	29
70	1		2006-03-22	2010-09-16	2010-09-16	1639	1639	0	0	0	0	0	0	0	0	0	0	0	0	0	0	0	0	0	0	1	0	0	1	0	1	0	1	0	0	1	1	0	0	0	0	3.06	0	32
70	1		2006-05-24	2008-09-08	2008-09-08	838	838	0	0	0	0	0	0	0	0	0	0	0	0	0	0	0	0	0	0	0	1	0	1	1	1	1	1	0	0	1	1	0	0	0	0	3.59	0	27
76	0		2006-03-20	2008-03-13	2008-03-13	724	724	0	0	0	0	0	0	0	0	0	0	0	0	0	0	0	0	0	0	0	0	0	1	1	1	0	1	1	0	1	1	0	0	0	0	2.33	0	42
67	1		2004-10-17	2010-10-06	2010-10-06	2180	2180	0	0	0	0	0	0	0	1	0	0	0	0	0	0	0	0	0	0	0	0	0	0	0	0	0	0	0	0	1	1	0	0	0	0	2.41	0	29
74	1		2008-12-18	2009-08-14	2009-08-14	239	239	0	0	0	0	0	0	0	1	0	0	0	0	0	0	0	0	0	1	0	0	0	1	0	1	1	0	0	0	2.1	2	-0.1	0	0	1	1.6	1	60
59.6	0	1949-12-11	2009-07-03	2010-10-21	2010-10-21	475	475	0	0	0	0	0	0	0	0	0	0	0	0	0	0	0	0	0	0	1	0	0	1	0	0	0	0	0	0	1	1	0	0	0	0	2.13	0	22
60	0		2009-04-01	2011-06-10	2011-06-10	800	800	0	0	0	0	0	0	0	0	0	0	0	0	0	0	0	0	0	1	0	0	1	1	0	0	0	0	0	0	1.3	1.3	0	0	0	1	2.35	0	42
79	1		2007-06-01	2011-05-17	2011-05-17	1446	1446	0	0	0	0	1	1	1	0	0	0	0	0	0	0	0	0	0	1	0	0	0	1	0	0	0	0	0	0	1.3	1.2	-0.1	0	0	1	2.3	0	25
57	0		2006-03-15	2008-05-17	2008-05-17	794	794	0	0	0	0	0	0	0	1	0	0	0	0	0	1	1	1	1	0	0	0	0	1	1	1	1	0	1	0	1.6	1.6	0	0	0	1	3.27	0	52
69	0		2007-03-27	2008-01-28	2008-01-28	307	307	0	0	0	0	0	0	0	0	0	0	0	0	0	0	0	0	0	1	0	0	0	1	1	0	0	0	0	0	1	1	0	0	0	0	3.48	0	23
74.3699	0	1937-07-15	2011-11-09	2011-11-10	2011-11-10	1	1	0	0	0	0	1	0	1	1	1	0	0	0	0	0	0	0	0	0	0	0	0	0	1	0	0	0	0	1	1	1.5	0.5	0	0	0	1	1	34
78	1		2010-02-01	2010-03-01	2010-03-01	28	28	0	0	1	1	0	0	0	1	1	0	0	60	1	0	1	0	1	0	0	1	1	1	1	1	1	0	0	0	1	1	0	1	0	0	1.6	1	56
64	1		2008-08-01	2010-01-01	2010-01-01	518	518	0	0	0	0	0	0	0	1	0	0	50	0	0	1	1	1	1	0	0	1	0	1	1	0	0	0	0	0	1.4	1.2	-0.2	0	0	1	2.16	0	25
70	0		2005-04-11	2007-11-01	2007-11-01	934	934	0	0	1	1	0	0	0	0	0	0	0	0	0	0	0	0	0	0	0	0	0	1	0	1	1	1	0	0	1	1	0	0	0	0	1.9	1	30
76	0		2006-03-01	2008-11-15	2008-11-15	990	990	0	0	0	0	0	0	0	1	1	0	80	0	0	1	1	0	1	0	0	0	1	1	1	0	0	0	0	0	1.2	1.2	0	0	0	1	3.2	0	35
76	0		2006-04-01	2011-02-01	2011-02-01	1767	1767	0	0	0	0	0	0	0	0	0	0	0	0	1	0	1	0	1	1	0	0	1	0	1	0	0	0	0	0	1.2	1.2	0	0	0	1	3.2	0	35
72	1		2002-10-24	2003-09-24	2003-09-24	335	335	0	1	0	1	1	0	1	1	2	0	95	100	0	1	1	1	1	0	0	1	0	1	1	1	0	1	1	1	1	1.2	0.2	0	0	0	2.2	0	35
76	1		2008-11-19	2009-03-18	2009-03-18	119	119	0	0	0	0	1	1	0	1	2	40	80	40	0	0	0	0	0	0	0	0	0	1	0	1	0	1	0	1	1	1.3	0.3	1	1	0	1.6	1	82
54.8658	1	1954-09-03	2009-07-02	2009-08-07	2009-08-07	36	36	0	0	0	0	1	0	1	1	1	0	0	90	0	0	0	0	0	0	1	0	1	1	1	0	0	0	0	0	1.12	1.12	0			1	2.92	0	24
72.7205	1	1935-08-15	2008-04-16	2010-11-08	2010-11-08	936	936	0	0	0	0	0	0	1	0	2	0	80	70	0	0	0	0	0	0	1	1	1	1	0	0	0	0	0	0	1	1	0			0	1.82	1	22
81	0		2009-09-01	2010-01-01	2010-01-01	122	122	0	0	0	0	0	0	0	0	0	0	0	0	0	0	0	0	0	0	0	1	0	1	1	0	0	0	0	0	1	1	0	0	0	0	1.94	1	34
75	0		2009-02-01	2009-08-01	2009-08-01	181	181	0	0	0	0	0	0	0	0	0	0	0	0	0	1	1	0	1	0	1	1	0	1	1	1	1	0	0	0	2.3	2.1	-0.2	0	0	1	2	1	39
69	1		2002-12-01	2007-02-10	2007-02-10	1532	1532	1	0	0	1	0	0	0	1	0	0	0	0	0	0	0	1	1	0	0	0	0	1	1	0	0	0	0	0	1	1	0	0	0	0	2	1	21
62	0		2007-03-01	2008-11-01	2008-11-01	611	611	0	0	0	0	0	0	0	1	0	0	0	0	0	0	0	0	0	0	1	0	0	1	0	0	0	0	0	0	1	1	0	1	0	0	2.8	0	17
60	1		2003-05-01	2010-12-03	2010-12-03	2773	2773	0	0	0	0	0	0	0	1	0	0	0	0	0	0	0	0	0	0	1	0	0	1	0	0	0	0	0	0	1	1	0	1	1	0	2.2	0	28
70	0		2007-01-05	2007-11-06	2007-11-06	305	305	0	0	0	0	0	0	0	1	0	0	0	0	0	0	0	0	0	0	1	0	0	1	1	1	1	0	1	0	1	1	0	0	0	0	2.36	0	45
59	1		2006-02-01	2008-11-01	2008-11-01	1004	1004	0	0	0	0	0	0	0	1	0	0	0	0	0	1	1	1	1	0	0	0	0	1	0	0	0	0	0	0	2.2	1.8	-0.4	0	0	1	2.2	0	26
59	1		2005-05-20	2008-07-07	2008-07-07	1144	1144	0	0	0	0	0	0	0	1	0	0	0	0	0	0	0	0	0	0	0	0	0	1	1	0	0	0	0	0	1	1	0	0	0	0	1.93	1	27
67	1		2008-08-06	2008-11-17	2008-11-17	103	103	0	0	0	0	1	0	1	1	1	20	0	0	0	0	0	0	0	0	0	0	0	1	1	1	0	1	0	0	1	1	0	0	0	0	1.7	1	98
40	0	1965-07-27	2005-11-14	2006-11-28	2006-11-28	379	379	0	1	0	1	1	0	1	1	2	0	60	80	0	0	1	0	1	0	1	1	0	1	0	1	0	1	0	1	1.5	1.8	0.3	1	1	1	1.57	1	28
63	1		2004-10-01	2004-11-19	2004-11-19	49	49	0	0	0	0	1	0	1	1	2	0	80	90	0	1	1	0	1	0	1	0	1	1	1	1	0	1	1	1	1.18	1.2	0.02	0	0	1	2.18	0	28
57	0		2004-06-11	2008-08-08	2008-08-08	1519	1519	0	0	0	0	0	0	0	1	0	0	0	0	0	0	0	0	0	0	0	0	0	0	0	0	0	0	0	0	1	1	0	1	0	0	2.8	0	30
77	1	1931-12-19	2008-12-13	2009-01-14	2009-01-14	32	32	0	0	0	0	1	0	1	1	1	0	0	0	0	0	0	0	0	0	0	0	0	1	0	0	0	0	0	0	1	1	0	0	0	0	1.86	1	105
76.5288	1	1934-05-09	2010-10-30	2011-10-28	2011-10-28	363	363	0	0	0	0	0	0	0	0	0	0	0	0	0	0	0	1	1	1	0	0	0	1	0	1	1	0	1	0	1.62	1.62	0	0	0	1	2.04	0	28
77.6082	1	1929-03-29	2006-10-18	2008-09-22	2008-09-22	705	705	0	0	0	0	0	0	0	0	0	0	0	0	0	0	0	1	1	0	0	0	0	0	0	0	0	0	0	0	1	1	0			0	2.4	0	30
29.4658	1	1978-06-02	2007-11-12	2008-10-23	2008-10-23	346	346	0	0	0	0	0	0	0	0	0	0	0	0	0	0	0	0	0	0	0	0	0	0	0	0	0	0	0	0	1	1	0			0	2.68	0	28
64.9589	0	1943-02-28	2008-01-28	2010-11-16	2010-11-16	1023	1023	0	0	0	0	0	0	0	0	0	0	0	0	0	0	0	0	0	0	0	0	0	1	0	0	0	0	0	0	1	1	0			0	2.35	0	46
81.8849	0	1927-06-18	2009-04-16	2010-10-29	2010-10-29	561	561	0	0	0	0	0	0	0	0	0	0	0	0	0	0	0	0	0	0	0	0	0	1	0	0	0	0	0	0	1	1	0	0	0	0	2.94	0	34
68.5534	1	1939-08-28	2008-02-29	2010-11-16	2010-11-16	991	991	0	0	0	0	0	0	0	0	0	0	0	0	0	0	0	0	0	0	0	0	0	0	1	0	0	0	0	0	1	1	0			0	4.05	0	18
54.5096	0	1953-06-08	2007-11-28	2011-11-27	2011-11-27	1460	1460	0	0	0	0	0	0	0	1	0	0	0	0	0	0	0	0	0	0	1	0	0	0	0	0	0	0	0	0	1	1	0			0	2.37	0	32
61	0		2004-03-01	2008-11-01	2008-11-01	1706	1706	0	0	0	0	0	0	0	1	0	0	0	0	0	1	1	1	1	0	0	0	0	1	1	0	0	0	0	0	1.4	1.4	0	0	0	1	2.1	0
70.7151	0	1938-07-31	2009-03-31	2010-10-21	2010-10-21	569	569	0	0	0	0	0	0	0	0	0	0	0	0	0	0	0	0	0	0	0	0	0	1	1	0	0	0	0	0	1	1	0	0	0	0	2.5	0	32
79.8438	1	1929-01-02	2008-10-17	2009-07-13	2009-07-13	269	269	1	0	0	1	0	0	0	0	0	0	0	0	1	0	1	1	1	1	0	0	1	1	0	0	0	0	0	0	1.87	1.87	0			1	1.87	1	44
52.5863	1	1953-11-11	2006-05-31	2006-06-16	2006-06-16	16	16	0	0	0	0	1	0	1	1	2	50	0	0	1	1	1	1	1	0	1	1	0	0	1	1	1	0	1	1	1.82	2	0.18	0	0	1	1.33333	1	60
63	0		2006-08-01	2010-01-01	2010-01-01	1249	1249	0	0	0	0	0	0	0	0	0	0	0	0	0	0	0	0	0	0	1	0	1	1	1	0	0	0	0	0	1	1	0	1	0	0	2.1	0	27
46	1		2003-10-20	2010-06-06	2010-06-06	2421	2421	0	0	0	0	0	0	0	1	0	0	0	0	0	0	0	0	0	0	0	0	0	0	0	0	0	0	0	0	1	1	0	0	0	0	4.5	0	23
77	1		2008-03-07	2010-03-08	2010-03-08	731	731	1	0	0	1	0	0	0	1	0	0	0	0	0	0	0	0	0	1	0	0	0	1	0	0	0	0	0	0	1.8	1.6	-0.2	0	0	1	1.9	1	30
68.1068	0	1939-08-21	2007-09-12	2010-11-15	2010-11-15	1160	1160	0	0	0	0	0	0	0	0	0	0	0	0	0	1	1	1	1	1	1	1	0	0	0	0	0	0	0	0	1.62	1.5	-0.12			1	2.37	0	27
70	1		2006-04-01	2008-11-01	2008-11-01	945	945	0	0	0	0	0	0	0	1	0	0	0	0	1	0	1	1	1	0	0	0	0	1	1	0	0	0	0	0	1.7	1.7	0	0	0	1	2.1	0	20
65	1		2003-10-01	2007-11-01	2007-11-01	1492	1492	0	0	0	0	0	0	0	0	0	0	0	0	0	0	0	0	0	0	0	0	0	1	0	0	0	0	0	0	1	1	0	0	0	0	2.4	0
67	0		2007-05-01	2010-01-01	2010-01-01	976	976	0	0	0	0	0	0	0	1	0	0	0	0	0	1	1	1	1	0	0	0	0	1	1	0	0	0	0	0	1	1	0	0	0	0	5.3	0	18
80	0		2007-02-09	2007-05-01	2007-05-01	81	81	0	0	1	1	1	1	0	1	1	0	85	0	0	1	1	1	1	0	1	0	0	1	0	0	0	0	0	1	1.8	2.1	0.3	1	1	1	2	1	24
77	0		2005-09-01	2006-08-01	2006-08-01	334	334	0	1	0	1	0	0	0	1	1	0	80	0	0	1	1	1	1	0	1	0	0	1	0	0	0	0	0	1	1.8	2.1	0.3	1	1	1	2.8	0	30
79	0		2008-03-01	2010-01-01	2010-01-01	671	671	0	0	0	0	0	0	0	1	0	0	0	0	0	0	0	0	0	0	1	0	0	1	1	1	1	1	0	0	1	1	0	0	0	0	2.1	0	28
66	0	1939-03-25	2006-01-26	2007-10-17	2007-10-17	629	629	0	0	0	0	0	0	0	0	0	0	0	0	0	0	0	0	0	1	0	0	0	0	0	0	0	0	0	0	1	1	0	1	1	0	2.35	0	33.5
75.7945	1	1933-06-11	2009-03-09	2009-03-11	2009-03-11	2	2	0	0	0	0	1	0	0	1	2	0	90	0	0	1	1	1	1	0	0	1	0	1	1	1	1	0	0	1	1	1.12	0.12	1	1	0	1.8	1	64
52	0		2006-01-13	2007-12-13	2007-12-13	699	699	0	0	0	0	0	0	0	0	0	0	0	0	0	0	0	0	0	0	1	0	0	1	1	1	1	0	0	0	1	1	0	0	0	0	2.61	0	31
47	1		2008-12-18	2009-11-12	2009-11-12	329	329	1	0	0	1	0	0	0	1	0	0	0	0	0	0	0	0	0	1	0	1	0	1	0	1	1	1	0	0	1.8	1.7	-0.1	0	0	1	1.9	1	46
61	1		2002-04-17	2003-07-18	2003-07-18	457	457	0	0	0	0	0	0	0	1	0	0	0	40	0	0	0	0	0	0	0	0	0	1	1	1	1	1	0	0	1	1	0	1	1	0	1.9	1	28
77	0		2006-09-14	2007-03-14	2007-03-14	181	181	0	0	0	0	0	0	0	0	0	0	0	0	0	0	0	0	0	0	0	1	0	1	0	1	1	1	0	0	1	1	0	0	0	0	2.73	0	26
62	1		2005-04-01	2010-05-06	2010-05-06	1861	1861	0	0	0	0	0	0	0	1	1	0	100	30	0	1	1	1	1	0	0	1	0	1	0	1	1	1	1	0	1.25	1.25	0	1	0	1	2.29	0	42
56	1		2006-09-22	2007-02-18	2007-02-18	149	149	0	0	0	0	1	0	1	1	1	0	100	0	1	0	1	1	1	0	0	0	0	1	1	1	1	0	0	0	1.7	1.6	-0.1	0	1	1	1.75	1	24
84.3479	0	1924-09-28	2009-01-12	2010-10-29	2010-10-29	655	655	0	0	0	0	0	0	0	0	0	0	0	0	0	0	0	0	0	0	0	0	0	1	1	1	1	0	1	0	1	1	0	0	0	0	1.38	1	47
50	1		2004-10-12	2005-06-09	2005-06-09	240	240	0	0	0	0	1	0	1	1	1	0	80	60	1	0	1	1	1	0	0	0	0	0	0	1	1	0	1	1	1.25	1.3	0.05	1	1	1	1.96	1	51
73.474	0	1932-03-24	2005-08-26	2008-09-10	2008-09-10	1111	1111	0	0	0	0	0	0	0	0	0	0	0	0	0	0	0	0	0	0	0	0	0	0	0	0	0	0	0	0	1	1	0			0	2.42	0	33
56	0		2003-03-20	2003-12-18	2003-12-18	273	273	0	0	0	0	1	0	1	1	0	0	0	0	0	0	0	0	0	0	0	0	0	0	1	0	0	0	0	0	1	1	0	1	1	0	1.84	1	25
81.5808	0	1924-07-23	2006-01-31	2009-09-18	2009-09-18	1326	1326	0	0	0	0	0	0	0	0	0	0	0	0	0	0	0	0	0	0	0	0	0	0	0	1	1	0	0	0	1	1	0			0	2.27	0	26
65.8274	1	1944-07-15	2010-04-27	2010-04-28	2010-04-28	1	1	0	0	0	0	1	0	1	1	1	0	0	0	0	1	1	1	1	0	0	1	0	0	0	1	1	0	0	0	1.5	1.5	0	0	0	1	1.65	1	20
67.0438	0	1942-02-28	2009-02-27	2010-11-02	2010-11-02	613	613	0	0	0	0	0	0	0	0	0	0	0	0	0	0	0	0	0	0	0	1	0	0	0	0	0	0	0	0	1	1	0	0	0	0	2.68	0	25
62.3562	1	1945-03-16	2007-07-09	2011-11-27	2011-11-27	1602	1602	0	0	0	0	0	0	0	0	0	0	0	0	0	0	0	0	0	0	0	0	1	1	0	0	0	0	0	0	1	1	0			0	1.8	1	51
66.7014	1	1943-06-08	2010-02-02	2010-02-20	2010-02-20	18	18	0	0	0	0	1	0	1	1	1	0	0	0	0	1	1	1	1	0	0	0	0	1	1	1	1	0	0	0	1	1	0	0	0	0	1.45	1	22
63.9589	1	1943-06-21	2007-05-21	2008-10-01	2008-10-01	499	499	0	0	0	0	0	0	0	0	0	0	0	0	0	0	0	0	0	0	0	1	0	0	1	0	0	0	0	0	1	1	0			0	2.78	0	27
73	1	1934-12-03	2007-04-16	2007-07-14	2007-07-14	89	89	0	0	0	0	1	0	1	1	1	0	0	0	0	0	0	1	1	0	1	1	0	1	1	1	1	0	1	0	1	1	0	0	0	0	2.52	0	23
78	1		2005-05-30	2005-07-07	2005-07-07	38	38	0	0	0	0	1	1	0	1	3	0	100	99	0	0	0	0	0	0	0	0	0	1	1	1	1	0	1	1	1	1.3	0.3	1	1	0	2.17	0	31
76	1		2005-03-17	2005-06-14	2005-06-14	89	89	0	0	0	0	1	1	0	1	3	0	70	90	0	0	0	0	0	0	0	0	0	1	0	1	1	0	0	1	1	1.3	0.3	1	1	0	1.3	1	25
75.1068	1	1929-10-21	2004-11-10	2011-06-23	2011-06-23	2416	2416	0	0	0	0	0	0	0	0	0	0	0	0	0	0	0	0	0	0	1	0	0	0	1	0	0	0	0	0	1	1	0	0	0	0	2.09091	0	55
68.6301	1	1940-05-05	2008-12-04	2011-02-03	2011-02-03	791	791	0	0	0	0	0	0	0	0	0	0	0	0	1	1	1	0	1	0	1	1	0	1	1	1	0	0	0	0	1	1	0	0	0	0	2.45	0	20
65	1		2006-07-25	2007-08-18	2007-08-18	389	389	0	1	0	1	1	0	1	1	0	0	0	0	0	0	0	0	0	0	0	0	1	1	0	0	0	0	0	0	1	1	0	0	0	0	2.29	0	17
53	1		2003-01-01	2008-11-01	2008-11-01	2131	2131	0	0	0	0	0	0	0	1	0	0	0	0	0	1	1	1	1	0	0	0	0	1	1	0	0	0	0	0	1.3	1.3	0	0	0	1	2.3	0	30
81	1		2009-01-01	2010-01-01	2010-01-01	365	365	0	0	0	0	0	0	0	0	0	0	0	0	0	0	0	0	0	0	0	1	0	0	0	0	0	0	0	0	1	1	0	0	0	0	2.2	0	37
68	0		2005-10-19	2008-03-18	2008-03-18	881	881	0	0	0	0	0	0	0	0	0	0	0	0	0	0	0	0	0	0	0	0	0	0	0	0	0	0	0	0	1	1	0	0	0	0	2.2	0
82	0		2003-07-01	2010-01-01	2010-01-01	2376	2376	1	0	0	1	0	0	0	0	0	0	0	0	0	0	0	0	0	1	0	0	0	1	0	1	0	1	1	0	1.6	1.6	0	0	0	1	2.6	0	30
60	1		2008-05-01	2010-01-01	2010-01-01	610	610	0	0	0	0	0	0	0	0	0	0	0	0	0	0	0	0	0	0	0	0	0	1	1	1	1	1	0	0	1	1	0	0	0	0	2.3	0	24
73	1		2002-12-13	2010-04-18	2010-04-18	2683	2683	0	0	0	0	0	0	0	1	0	0	50	40	0	1	1	1	1	0	0	0	0	1	1	1	1	0	1	0	1.6	1.6	0	0	0	1	2.3	0	27
73.1452	0	1934-12-24	2008-01-28	2010-10-21	2010-10-21	997	997	0	0	0	0	0	0	0	0	0	0	0	0	0	1	1	1	1	0	0	0	1	1	0	0	0	0	0	0	1.87	1.87	0			1	1.75	1	36
72	0		2004-03-16	2006-10-19	2006-10-19	947	947	0	0	0	0	0	0	0	1	0	0	0	0	0	0	0	0	0	0	0	0	0	0	0	0	0	0	0	0	1	1	0	0	0	0	1.92	1
71	1		2003-12-01	2006-03-10	2006-03-10	830	830	0	0	1	1	1	0	1	1	2	0	90	90	1	0	1	1	1	0	0	0	0	1	1	0	0	0	0	1	2	2.2	0.2	0	0	1	2	1
57.1699	1	1950-05-08	2007-06-25	2010-10-21	2010-10-21	1214	1214	0	0	0	0	0	0	0	0	0	0	0	0	0	1	1	0	1	0	0	1	1	1	1	1	1	0	0	0	1	1	0			0	2.17	0	35
82.274	0	1928-10-03	2010-12-22	2010-12-23	2010-12-23	1	1	0	0	0	0	1	0	1	1	3	0	100	90	0	0	0	1	1	0	0	0	0	1	1	1	1	0	0	0	1.25	1.25	0	0	0	1	1.27	1	33
75.263	0	1932-11-18	2008-02-04	2010-10-28	2010-10-28	997	997	0	0	0	0	0	0	0	0	0	0	0	0	0	0	0	0	0	0	0	0	0	1	0	1	1	0	0	0	1	1	0			0	2.08	0	39
57	0		2006-10-28	2007-12-10	2007-12-10	408	408	0	0	0	0	0	0	0	0	0	0	0	0	0	0	0	0	0	0	1	0	0	0	1	0	0	0	0	0	1	1	0	0	0	0	2.84	0	25
71	0		2004-09-22	2005-02-14	2005-02-14	145	145	0	0	0	0	1	0	1	1	1	0	0	20	0	0	0	0	0	0	0	1	0	1	1	0	0	0	0	1	1	1.2	0.2	1	0	0	1.53	1	30
66	0		2007-01-07	2007-11-08	2007-11-08	305	305	0	0	0	0	0	0	0	1	0	0	0	0	0	0	0	0	0	0	1	0	0	1	0	1	1	0	0	0	1	1	0	1	1	0	3.12	0	50
55	1		2006-10-23	2010-08-08	2010-08-08	1385	1385	0	0	0	0	0	0	0	1	1	0	100	20	0	1	1	1	1	0	0	0	0	1	1	1	1	0	0	0	1.2	1.2	0	0	1	1	2.6	0	43
61	1		2003-03-28	2003-05-28	2003-05-28	61	61	0	0	0	0	1	1	0	1	3	0	70	90	0	0	0	0	0	0	1	0	1	1	1	1	0	1	0	1	1.3	1.35	0.05	1	1	1	1.3	1	49
71	1		2008-12-21	2010-06-22	2010-06-22	548	548	1	0	0	1	0	0	0	1	0	0	0	0	0	0	0	0	0	1	0	0	0	0	0	1	1	0	0	0	2.31	2.2	-0.11	0	0	1	1.9	1	54
63.7644	1	1946-10-22	2010-07-12	2010-11-04	2010-11-04	115	115	0	0	0	0	0	0	0	0	0	0	0	0	0	1	1	1	1	0	0	0	0	0	1	0	0	0	0	0	1.12	1.12	0	0	0	1	2.14	0	22
63	0		2006-07-07	2008-05-13	2008-05-13	676	676	0	0	0	0	0	0	0	1	0	0	0	0	0	0	0	0	0	0	0	0	0	1	1	1	1	0	0	0	1	1	0	0	0	0	2.81	0	36
73	0		2005-05-13	2010-06-13	2010-06-13	1857	1857	0	0	0	0	0	0	0	1	0	0	0	0	0	0	0	0	0	0	0	0	0	1	1	1	1	0	0	0	1.3	1.3	0	0	0	1	1.73	1	51
75	0		2007-03-20	2008-08-19	2008-08-19	518	518	0	0	0	0	1	0	1	1	1	0	0	80	0	0	0	0	0	0	0	0	0	1	0	1	1	1	1	1	1	1.2	0.2	0	0	0	2.37143	0	35
69.2438	0	1937-09-16	2006-11-27	2008-11-04	2008-11-04	708	708	0	0	0	0	0	0	0	0	0	0	0	0	0	0	0	0	0	0	1	0	0	0	1	0	0	0	0	0	1	1	0			0	2.47	0	38
64.3178	0	1943-10-11	2008-01-19	2011-11-27	2011-11-27	1408	1408	0	0	0	0	0	0	0	0	0	0	0	0	0	1	1	1	1	0	1	1	0	1	1	1	1	1	0	0	1	1	0			0	2.21	0	24
79	1	1926-06-19	2005-10-15	2007-10-17	2007-10-17	732	732	0	0	0	0	0	0	0	0	0	0	0	0	0	0	0	0	0	0	0	0	0	1	0	0	0	0	0	0	1	1	0	0	0	0	2.33	0	21
63	1		2004-05-10	2004-12-08	2004-12-08	212	212	0	0	0	0	1	0	1	1	1	0	30	80	0	0	0	1	1	0	0	1	1	0	1	1	1	1	1	1	1.25	1.28	0.03	0	0	1	2.06	0	32
62.2521	1	1944-10-05	2006-12-21	2010-03-31	2010-03-31	1196	1196	0	0	0	0	0	0	0	0	0	0	0	0	0	1	1	1	1	0	0	1	1	1	1	0	0	0	0	0	1.41	1.35	-0.0599999	0	0	1	3	0	30
66.789	1	1942-04-17	2009-01-13	2011-02-24	2011-02-24	772	772	0	0	0	0	0	0	0	1	1	0	0	0	0	0	0	0	1	0	0	0	0	1	1	1	0	1	0	0	1	1	0	0	0	0	3	0	22
82.4904	1	1925-11-16	2008-04-23	2010-06-26	2010-06-26	794	794	0	0	0	0	0	0	0	0	0	0	0	0	0	0	0	0	0	0	0	0	0	1	0	1	0	1	1	0	1	1	0			0	1.48	1	27
70	1		2004-01-19	2004-07-30	2004-07-30	193	193	0	1	0	1	1	0	1	1	1	0	60	70	1	0	1	1	1	0	1	0	0	1	1	1	1	1	1	0	1.56	1.56	0	0	0	1	2	1	26
49.3452	1	1959-06-29	2008-10-20	2010-02-04	2010-02-04	472	472	0	0	0	0	0	0	0	1	1	0	0	0	1	0	1	0	1	0	0	1	0	0	0	1	1	0	0	0	1	1	0	0	0	0	2.4	0	17
44.8329	0	1964-12-19	2009-10-08	2009-10-15	2009-10-15	7	7	0	0	0	0	1	0	1	1	1	0	70	0	0	0	0	0	0	0	1	1	0	0	0	0	0	0	0	0	1.25	1	-0.25			1	2.55	0	29
67.6685	1	1940-04-05	2007-11-19	2010-11-16	2010-11-16	1093	1093	0	0	0	0	0	0	0	0	0	0	0	0	0	0	0	0	0	0	0	0	0	0	1	0	0	0	0	0	1	1	0			0	3	0	33
62	1		2004-03-05	2004-08-06	2004-08-06	154	154	0	0	0	0	1	0	1	1	2	0	0	70	0	0	0	1	1	0	0	1	0	0	1	1	1	0	1	1	1.5	1.6	0.1	1	0	1	1.95	1	37
56	1		2004-10-08	2008-08-07	2008-08-07	1399	1399	0	0	0	0	0	0	0	1	0	0	35	0	0	1	1	0	1	0	0	0	0	0	0	1	0	1	0	0	1	1	0	0	0	0	2.39	0	33
54	1		2008-10-16	2009-02-25	2009-02-25	132	132	0	0	0	0	0	0	0	1	0	0	0	0	0	0	0	0	0	0	0	0	0	0	0	0	0	0	0	0	1	1	0	0	0	0	2.9	0	24
69	1		2003-03-29	2006-11-29	2006-11-29	1341	1341	0	0	1	1	0	0	0	1	0	0	30	30	0	0	0	0	0	0	0	1	0	1	1	1	0	1	0	1	1.4	1.44	0.04	0	0	1	1.89	1	37
69	0		2004-05-20	2010-08-18	2010-08-18	2281	2281	0	0	0	0	0	0	0	0	0	0	0	0	0	0	0	0	0	0	0	0	0	0	0	0	0	0	0	0	1	1	0	0	0	0	2.7	0	27
79.7973	1	1930-07-22	2010-04-19	2010-10-29	2010-10-29	193	193	0	0	0	0	0	0	0	0	0	0	0	0	0	1	1	0	1	0	0	0	1	1	1	0	0	0	0	0	1	1	0	0	0	0	1.81	1	31
74.6082	0	1933-03-18	2007-10-08	2011-11-27	2011-11-27	1511	1511	0	0	0	0	0	0	0	0	0	0	0	0	0	0	0	0	0	0	0	0	0	0	0	0	0	0	0	0	1	1	0	0	0	0	2.4	0	30
54	0		2008-01-15	2008-11-10	2008-11-10	300	300	0	0	0	0	0	0	0	1	0	0	0	0	0	0	0	0	0	0	1	1	0	0	0	0	0	0	0	0	1	1	0	0	0	0	2.53	0	30
51	0	1954-03-04	2006-01-11	2008-11-18	2008-11-18	1042	1042	0	0	0	0	0	0	0	1	0	0	0	0	0	0	0	0	0	1	0	0	1	0	0	0	0	0	0	0	1	1	0	0	0	0	2.53	0	30
55	0		2005-04-28	2008-09-15	2008-09-15	1236	1236	0	0	0	0	0	0	0	0	0	0	0	0	0	0	0	0	0	0	0	0	1	1	0	1	1	1	0	0	1	1	0	0	0	0	2	1
73	1		2008-09-01	2008-11-01	2008-11-01	61	61	0	0	1	1	1	1	0	1	0	0	60	0	0	0	0	0	0	0	0	0	0	0	0	0	0	0	0	0	1	1	0	0	0	0	1.65	1	52
78	0		2008-01-10	2008-08-26	2008-08-26	229	229	0	0	0	0	1	0	1	1	2	0	80	40	0	0	0	0	0	0	1	1	0	1	0	1	1	1	1	1	1.65	2	0.35		1	1	1.32	1	43
61.1315	1	1948-03-12	2009-04-14	2010-07-22	2010-07-22	464	464	0	0	0	0	0	0	0	1	1	0	0	0	1	0	1	0	1	0	0	1	1	0	1	1	0	1	0	0	1	1	0	0	0	0	2	1	22
73	1		2009-06-01	2010-01-01	2010-01-01	214	214	0	0	0	0	0	0	0	0	0	0	0	0	0	0	0	0	0	0	0	0	0	0	0	0	0	0	0	0	1	1	0	0	0	0	2.2	0	39
74.7808	1	1934-04-28	2009-01-19	2010-11-23	2010-11-23	673	673	0	0	0	0	0	0	0	0	0	0	0	0	0	0	0	0	0	0	0	0	0	1	1	0	0	0	0	0	1.1	1	-0.1	0	0	1	2.14	0	28
51.9452	1	1955-04-07	2007-03-05	2010-11-23	2010-11-23	1359	1359	0	0	0	0	0	0	0	0	0	0	0	0	0	0	0	0	0	0	0	1	0	1	0	1	0	1	0	0	1	1	0			0	3.62	0	26
70.1425	0	1941-01-17	2011-02-21	2011-10-28	2011-10-28	249	249	0	0	0	0	0	0	0	0	0	0	0	0	0	0	0	0	0	1	1	0	0	1	1	1	1	0	0	0	1	1	0	0	0	0	2.57	0	28
68	0		2006-07-01	2008-11-01	2008-11-01	854	854	0	0	0	0	0	0	0	0	0	0	0	0	0	0	0	0	0	0	1	0	1	1	0	0	0	0	0	0	1	1	0	0	0	0	2.5	0	20
29.1918	0	1981-05-03	2010-07-05	2011-11-27	2011-11-27	510	510	0	0	0	0	0	0	0	0	0	0	0	0	0	0	0	0	0	0	1	0	0	0	0	0	0	0	0	0	1	1	0	0	0	0	2.38	0	32
64	0		2004-09-15	2010-06-01	2010-06-01	2085	2085	0	0	0	0	0	0	0	1	0	0	0	0	0	0	0	0	0	0	0	0	0	0	0	0	0	0	0	1	1	1.1	0.1	1	0	0	2	1	61
69	0		2007-03-05	2008-05-14	2008-05-14	436	436	0	0	0	0	0	0	0	1	0	0	30	0	0	0	0	0	0	0	0	0	1	0	1	0	0	0	0	0	1.25	1.18	-0.07	1		1	1.92593	1	27
74	0		2003-03-18	2008-06-06	2008-06-06	1907	1907	0	0	0	0	0	0	0	1	0	0	0	0	0	0	0	0	0	0	0	0	1	1	1	1	0	1	0	0	1	1	0	0	0	0	2.3	0	26
36	1		2003-05-28	2010-07-15	2010-07-15	2605	2605	0	0	0	0	0	0	0	1	0	0	0	0	0	0	0	0	0	1	1	0	0	0	0	0	0	0	0	0	1	1	0	0	0	0	2.6	0	29
73	1		2004-10-12	2008-06-10	2008-06-10	1337	1337	0	0	0	0	0	0	0	1	0	0	20	30	0	1	1	1	1	0	0	1	0	1	0	1	1	1	1	0	1.25	1.25	0	0	0	1	2.37	0	59
58	1		2007-10-01	2008-11-01	2008-11-01	397	397	0	0	0	0	0	0	0	0	0	0	0	0	0	0	0	0	0	0	1	0	0	0	0	0	0	0	0	0	1	1	0	0	0	0	4.15	0	30
66	0		2006-11-17	2008-11-01	2008-11-01	715	715	0	0	0	0	0	0	0	1	0	0	0	0	0	1	1	1	1	0	1	0	0	1	0	0	0	0	0	0	1.2	1.2	0	0	0	1	2.3	0	23
59.7616	1	1947-06-26	2007-03-16	2007-03-23	2007-03-23	7	7	0	0	0	0	1	0	1	1	1	0	0	90	0	1	1	1	1	0	1	0	0	1	0	0	0	0	0	1	1.87	2.12	0.25			1	2.29	0	21
75.3644	1	1932-05-07	2007-08-30	2010-10-20	2010-10-20	1147	1147	0	0	0	0	0	0	0	0	0	0	0	0	0	0	0	1	1	0	0	1	0	0	0	0	0	0	0	0	1.12	1.12	0			1	1.87	1	38
79.3863	1	1930-09-28	2010-01-27	2010-04-15	2010-04-15	78	78	0	0	0	0	1	0	1	1	1	0	0	0	0	1	1	1	1	0	0	0	0	1	0	1	1	0	0	0	1.62	1.62	0			1	1.52	1	31
51	1		2008-10-19	2009-03-24	2009-03-24	156	156	0	0	0	0	0	0	0	0	0	0	0	0	0	1	1	1	1	0	0	1	0	0	0	1	1	0	0	0	1.2	1.2	0		0	1	2.3	0	35
73	0		2006-02-09	2010-06-11	2010-06-11	1583	1583	0	0	0	0	0	0	0	1	0	0	0	0	0	0	0	0	0	0	0	1	0	1	0	1	1	1	0	0	1	1	0	1	0	0	1.79	1	29
70	0		2005-05-10	2008-06-11	2008-06-11	1128	1128	0	0	0	0	0	0	0	1	0	0	0	0	0	0	0	0	0	0	0	0	0	1	1	1	1	1	1	0	1	1	0	0	0	0	2.89	0	27
79.4685	0	1927-08-06	2007-01-04	2007-01-13	2007-01-12	8	8	0	1	0	1	1	1	0	1	2	70	50	0	0	0	0	0	0	0	0	1	0	1	0	0	0	0	0	1	1	1.37	0.37			0	1.8	1	64
61	1		2010-09-01	2010-12-01	2010-12-01	91	91	0	0	0	0	0	0	0	1	0	0	0	0	0	1	1	0	1	0	1	1	0	1	1	0	0	0	0	0	1	1	0	0	0	0	2.8	0	41
65.9753	1	1940-07-10	2006-06-15	2008-08-11	2008-08-11	788	788	0	0	0	0	1	0	1	1	3	0	70	70	1	1	1	1	1	0	1	0	1	1	1	1	1	0	1	0	1.35	1.35	0	0	0	1	2	1	45
72	0		2003-10-15	2008-05-06	2008-05-06	1665	1665	0	0	0	0	0	0	0	1	0	0	30	60	0	0	0	0	0	0	0	1	1	1	1	1	1	0	0	0	1	1	0	0	0	0	2.1	0	28
68.6192	1	1939-08-26	2008-03-22	2010-03-01	2010-03-01	709	709	1	0	0	1	0	0	0	0	0	0	0	0	0	0	0	0	0	0	0	1	0	1	0	0	0	0	0	0	1	1	0	0	0	0	2.24	0	37
80.1589	1	1927-02-24	2007-04-03	2011-11-27	2011-11-27	1699	1699	0	0	0	0	0	0	0	0	0	0	0	0	0	1	1	0	1	0	0	0	1	1	0	1	1	0	0	0	1	1	0			0	2.19	0	32
62	1		2005-05-05	2005-08-10	2005-08-10	97	97	0	0	0	0	1	0	1	1	2	0	95	40	0	0	0	1	1	0	0	1	0	1	0	1	1	0	0	1	1	1.2	0.2	1	0	0	1.56	1	27
60	1		2003-06-18	2003-10-30	2003-10-30	134	134	0	0	0	0	1	0	1	1	1	0	30	20	0	1	1	1	1	0	0	0	0	1	1	1	1	1	0	1	1.19	1.25	0.06	0	0	1	1.88	1	32
66	0		2003-07-01	2008-11-01	2008-11-01	1950	1950	0	0	0	0	0	0	0	0	0	0	0	0	0	0	0	0	0	0	0	0	0	1	1	1	1	0	0	0	1.3	1.05	-0.25	0	0	1	2.4	0	28
84	0		2006-03-29	2010-06-11	2010-06-11	1535	1535	0	0	0	0	0	0	0	0	0	0	0	0	0	0	0	0	0	0	0	0	0	0	0	1	1	0	1	0	1	1	0	0	0	0	2.23	0	26
67	0		2003-10-18	2008-09-06	2008-09-06	1785	1785	0	0	0	0	0	0	0	1	0	0	0	0	0	0	0	0	0	0	0	0	0	1	1	0	0	0	0	0	1	1	0	0	0	0	2.1	0	30
72	1		2006-11-03	2008-06-14	2008-06-14	589	589	0	0	0	0	0	0	0	0	0	0	0	0	0	1	1	1	1	0	0	0	0	1	1	1	1	0	0	0	1.3	1.3	0	0	0	1	2.4	0	25
85	1		2007-12-12	2008-05-04	2008-05-04	144	144	1	0	0	1	0	0	0	1	0	0	0	0	0	0	0	0	0	0	1	0	0	1	1	1	1	0	0	1	1.1	1.2	0.1	1		1	2.3	0	44
62.7726	1	1944-05-14	2007-02-05	2010-12-10	2010-12-10	1404	1404	0	0	0	0	0	0	0	0	0	0	0	0	1	1	1	1	1	0	1	1	0	1	1	1	1	0	0	0	1.41	1.41	0	0	0	1	2.2	0	25
70.4329	0	1939-09-21	2010-02-08	2010-02-16	2010-02-16	8	8	0	0	0	0	1	1	0	1	2	0	0	95	0	1	1	1	1	0	0	0	0	0	1	1	1	0	0	0	1.37	1.37	0	0	0	1	1.68	1	31
53	1		2006-12-01	2008-05-01	2008-05-01	517	517	0	1	0	1	1	0	1	1	1	0	95	0	0	1	1	1	1	0	1	0	0	1	1	0	0	0	0	0	1.4	1.4	0	0	0	1	3	0	20
68	0		2004-03-01	2007-11-01	2007-11-01	1340	1340	0	0	0	0	0	0	0	0	0	0	0	0	0	0	0	0	0	0	0	0	0	1	1	0	0	0	0	0	1	1	0	0	0	0	2	1	30
78	1		2009-04-01	2010-01-01	2010-01-01	275	275	0	0	0	0	0	0	0	1	0	0	60	0	0	1	1	1	1	0	0	1	0	0	1	1	1	0	0	0	1.6	1.6	0	0	0	1	1.9	1	43
56	1		2009-02-01	2010-01-01	2010-01-01	334	334	0	0	0	0	0	0	0	0	0	0	0	0	0	0	0	0	0	0	0	1	0	1	1	0	0	0	0	0	1	1	0	0	0	0	3.6	0	28
70	1		2009-07-01	2010-01-01	2010-01-01	184	184	0	0	0	0	0	0	0	1	0	0	0	0	0	1	1	1	1	0	0	1	0	0	1	0	0	0	0	0	1.37	1	-0.37	0	0	1	3.6	0	41
72	1		2006-01-01	2008-11-01	2008-11-01	1035	1035	0	0	0	0	0	0	0	0	0	0	0	0	0	0	0	0	0	0	0	0	1	1	1	0	0	0	0	0	1	1	0	0	0	0	2.3	0	30
52	1		2007-01-05	2008-11-01	2008-11-01	666	666	0	0	0	0	0	0	0	1	0	0	0	0	0	0	0	0	0	0	1	0	0	0	0	0	0	0	0	0	1.3	1	-0.3	0	0	1	3	0	22
64	1		2004-09-16	2004-11-05	2004-11-05	50	50	0	0	0	0	1	0	1	1	1	0	0	20	0	0	0	0	0	0	0	0	0	1	1	1	0	1	0	0	1	1	0	1	1	0	1.55	1	71
77.3671	1	1932-06-28	2009-10-21	2009-12-03	2009-12-03	43	43	0	0	0	0	1	1	0	1	3	0	100	100	0	0	0	0	0	0	0	0	0	0	0	0	0	0	0	0	1	1	0	0	0	0	1.13	1	60
51	1		2008-03-11	2009-04-12	2009-04-12	397	397	0	0	0	0	0	0	0	1	0	0	0	0	0	0	0	0	0	1	0	1	0	1	0	0	0	0	0	0	2.2	2.1	-0.1	0	0	1	1.6	1	63
52	0		2007-05-24	2010-04-02	2010-04-02	1044	1044	0	0	0	0	0	0	0	1	0	0	0	0	0	0	0	0	0	0	1	1	0	0	0	0	0	0	0	0	1.3	1.3	0	1		1	2.0303	0	33
78	1		2007-06-11	2007-10-13	2007-10-13	124	124	0	0	1	1	0	0	0	1	3	0	90	80	0	0	0	0	0	0	0	1	1	1	0	1	1	0	0	1	1.2	1.5	0.3	1	0	1	1.87097	1	123
71	1		2003-03-19	2004-08-19	2004-08-19	519	519	0	1	0	1	0	0	0	1	0	0	50	40	0	0	0	0	0	0	0	0	0	1	0	1	1	0	0	0	1.3	1.2	-0.1	0	0	1	1.8	1	38
70	1		2006-07-24	2007-11-13	2007-11-13	477	477	0	0	0	0	0	0	0	0	0	0	0	0	0	0	0	0	0	0	0	0	0	1	1	1	0	1	0	0	1	1	0	0	0	0	3.19	0	27
53	1		2006-10-12	2007-08-18	2007-08-18	310	310	0	0	0	0	0	0	0	1	1	0	100	0	0	1	1	1	1	0	0	0	0	1	1	1	1	0	0	0	1	1	0	0	0	0	3.35	0	26
50	1		2004-08-30	2004-12-10	2004-12-10	102	102	0	0	0	0	1	0	1	1	1	0	50	0	0	1	1	1	1	0	0	0	0	0	0	1	0	1	0	0	1.25	1.25	0	0	0	1	1.91	1	33
38	0		2004-01-01	2008-11-01	2008-11-01	1766	1766	0	0	0	0	0	0	0	0	0	0	0	0	0	0	0	0	0	0	0	0	0	0	0	0	0	0	0	0	1	1	0	0	0	0	2.3	0
70	0		2009-05-01	2010-01-01	2010-01-01	245	245	0	0	0	0	0	0	0	0	0	0	0	0	0	0	0	0	0	0	1	0	0	1	1	0	0	0	0	0	1	1	0	0	0	0	3.1	0	30
78	0		2006-03-01	2008-11-01	2008-11-01	976	976	0	0	0	0	0	0	0	0	0	0	0	0	0	0	0	0	0	0	0	0	0	1	0	0	0	0	0	0	1	1	0	0	0	0	2.6	0	25
67	1		2004-11-01	2008-11-01	2008-11-01	1461	1461	0	0	0	0	0	0	0	1	0	0	0	0	0	1	1	1	1	0	0	1	0	1	1	0	0	0	0	0	1.3	1.3	0	0	0	1	2.6	0	21
71	1		2006-10-23	2007-10-01	2007-10-01	343	343	0	1	0	1	1	0	1	1	1	0	0	60	0	1	1	1	1	0	0	1	0	1	1	0	0	0	0	1	2.1	2.3	0.2	0	0	1	1.7	1	20
69	1		2010-08-01	2010-12-01	2010-12-01	122	122	0	0	0	0	0	0	0	0	0	0	0	0	0	0	0	0	0	0	0	0	0	0	1	1	0	0	1	0	1	1	0	0	0	0	2.3	0	35
70	1		2007-12-01	2008-12-01	2008-12-01	366	366	0	0	0	0	1	0	1	1	1	0	0	0	0	0	0	0	0	0	0	0	0	0	0	1	0	1	0	1	1	1.3	0.3	0	0	0	1.4	1	78
58	0	1947-03-01	2005-02-01	2011-05-26	2011-05-26	2305	2305	0	0	0	0	0	0	0	1	1	0	0	0	1	0	1	0	1	0	0	0	1	1	1	1	0	1	1	0	1	1	0	0	1	0	2.1	0
65	0		2009-03-01	2010-01-01	2010-01-01	306	306	0	0	0	0	0	0	0	0	0	0	0	0	0	0	0	0	0	0	0	0	1	1	1	0	0	0	0	0	1	1	0	1	0	0	1.85	1	75
79	0		2006-06-28	2010-05-13	2010-05-13	1415	1415	0	0	0	0	0	0	0	0	0	0	0	0	0	0	0	0	0	0	0	0	0	1	0	1	1	0	0	0	1	1	0	1	0	0	2.59	0	29
67	1		2006-06-23	2007-06-14	2007-06-14	356	356	0	0	0	0	0	0	0	0	0	0	0	0	0	0	0	0	0	0	1	0	0	1	0	0	0	0	0	0	1	1	0	0	0	0	2.91	0	23
71	0		2007-07-27	2008-01-13	2008-01-13	170	170	0	0	0	0	1	0	1	1	1	0	30	40	0	0	0	0	0	0	1	1	1	0	0	1	0	1	0	0	1	1	0	0	0	0	1.67	1	67
63.1233	1	1946-03-24	2009-04-22	2010-11-02	2010-11-02	559	559	0	0	0	0	0	0	0	0	0	0	0	0	0	0	0	0	0	0	0	0	1	1	0	0	0	0	0	0	1	1	0	0	0	0	1.92	1	26
63	1		2007-06-07	2007-08-10	2007-08-10	64	64	0	0	0	0	1	0	1	1	0	0	0	0	0	0	0	0	0	0	1	0	0	1	0	0	0	0	0	0	1	1	0	0		0	1.66667	1	48
50.0795	0	1959-02-03	2009-02-19	2011-11-27	2011-11-27	1011	1011	0	0	0	0	0	0	0	0	0	0	0	0	0	0	0	0	0	0	1	0	0	0	0	0	0	0	0	0	1	1	0	0	0	0	2.65	0	26
66	0		2005-08-01	2006-09-01	2006-09-01	396	396	0	0	1	1	0	0	0	1	0	0	0	0	0	0	0	0	0	0	1	1	0	1	1	0	0	0	0	1	1	1	0	1	1	0	1.7	1	32
58	1		2005-12-01	2006-02-07	2006-02-07	68	68	0	0	1	1	1	0	1	1	3	0	100	100	0	0	0	1	1	0	0	0	0	1	1	0	0	0	0	1	1.3	1.6	0.3	0	0	1	1.8	1	25
52	1		2008-11-01	2008-12-01	2008-12-01	30	30	0	0	0	0	1	0	1	1	1	0	0	0	0	1	1	1	1	0	0	1	0	0	1	0	0	0	0	1	1.2	1.4	0.2	0	0	1	1.9	1	20
73	1		2008-12-18	2009-09-06	2009-09-06	262	262	1	0	0	1	0	0	0	1	0	0	20	0	0	0	0	0	0	1	0	1	1	1	0	1	1	0	0	0	2.1	2	-0.1	0	0	1	1.6	1	67
67.4	0	1942-01-23	2009-06-01	2010-10-29	2010-10-29	515	515	0	0	0	0	0	0	0	0	0	0	0	0	0	0	0	0	0	0	0	0	0	1	0	1	1	0	0	0	1	1	0	0	0	0	2.35	0	34
63	0		2006-02-01	2006-03-01	2006-03-01	28	28	0	0	1	1	1	0	1	1	2	0	80	0	0	0	0	0	0	0	1	1	0	1	1	0	0	0	0	1	1	1.6	0.6	1	1	0	1.6	1	23
76.0301	1	1932-06-19	2008-06-11	2010-08-11	2010-08-11	791	791	1	0	0	1	0	0	0	0	0	0	0	0	0	0	0	1	1	0	0	0	1	1	1	1	1	1	0	0	1.25	1.25	0			1	3.73	0	22
59	1		2006-02-01	2008-11-01	2008-11-01	1004	1004	0	0	0	0	0	0	0	0	0	0	0	0	0	0	0	0	0	0	0	0	0	1	0	0	0	0	0	0	1	1	0	0	0	0	4	0
49	1		2006-08-01	2006-09-01	2006-09-01	31	31	0	0	0	0	1	0	1	1	2	0	40	80	0	0	0	1	1	0	1	1	0	1	1	0	0	0	0	1	2.7	2.9	0.2	1	1	1	1.7	1	14
69	1		2007-02-01	2008-11-01	2008-11-01	639	639	0	0	0	0	0	0	0	0	0	0	0	0	0	0	0	0	0	0	1	1	1	1	1	0	0	0	0	0	1	1	0	0	0	0	2.1	0	24
49	0		2010-06-01	2010-11-01	2010-11-01	153	153	0	0	0	0	0	0	0	0	0	0	0	0	0	1	1	1	1	0	0	1	0	1	1	0	0	0	0	0	1.1	1.1	0	0	0	1	3.65	0	52
49	0		2002-11-01	2008-11-01	2008-11-01	2192	2192	0	0	0	0	0	0	0	1	0	0	0	0	0	1	1	1	1	0	0	0	0	1	1	1	0	1	0	0	1.25	1.25	0	0	0	1	2.35	0	28
71	1		2005-08-29	2008-04-03	2008-04-03	948	948	0	0	0	0	0	0	0	1	2	0	75	0	0	1	1	1	1	0	0	0	1	1	1	1	1	1	1	1	1	1.19	0.19	0	0	0	1.2	1
62.9452	1	1945-12-20	2008-11-14	2010-10-26	2010-10-26	711	711	0	0	0	0	0	0	0	0	0	0	0	0	0	1	1	1	1	0	0	0	1	0	1	0	0	0	0	0	1.5	1.5	0	0	0	1	2.76	0	21
80	0		2008-05-01	2008-07-01	2008-07-01	61	61	0	0	0	0	1	0	1	1	1	0	0	80	0	1	1	0	1	0	0	0	0	1	1	0	0	0	0	1	1	1.2	0.2	1	0	0	1.95	1	39
72	0		2003-05-29	2004-02-25	2004-02-25	272	272	0	0	0	0	1	0	1	1	2	0	80	70	0	0	0	0	0	0	1	0	1	1	1	1	0	1	0	1	1.44	1.48	0.04	1	1	1	2.4	0	33
65	1	1944-09-04	2009-08-19	2010-11-29	2010-11-29	467	467	0	0	0	0	0	0	0	0	0	0	0	0	0	1	1	0	1	0	0	1	1	1	0	1	1	0	0	0	1	1	0	0	0	0	2.07	0	28
68.9342	1	1939-01-29	2007-12-19	2010-11-08	2010-11-08	1055	1055	0	0	0	0	0	0	0	0	0	0	0	0	0	0	0	0	0	1	0	0	0	1	1	0	0	0	0	0	1	1	0			0	2.22	0	27
75.1288	0	1932-04-15	2007-05-14	2008-10-02	2008-10-02	507	507	0	0	0	0	0	0	0	0	0	0	0	0	0	1	1	0	1	0	1	0	0	1	0	0	0	0	0	0	1	1	0			0	2	1	28
62.0301	0	1947-12-05	2009-11-30	2010-10-20	2010-10-20	324	324	0	0	0	0	0	0	0	0	0	0	0	0	0	0	0	0	0	0	1	0	0	1	0	0	0	0	0	0	1	1	0	0	0	0	2.26	0	34
68	1		2006-11-08	2007-12-14	2007-12-14	401	401	0	0	0	0	0	0	0	1	0	0	60	0	0	0	0	1	1	0	0	0	0	1	1	0	0	0	0	0	1.7	1.7	0	0	0	1	3.29	0	49
63	1		2002-12-18	2003-02-18	2003-02-18	62	62	0	0	0	0	1	1	0	1	3	0	90	80	0	0	0	1	1	1	1	1	1	1	1	1	1	0	1	0	1.87	1.74	-0.13	0	0	1	1.2	1	30
82	0		2008-10-13	2009-01-10	2009-01-10	89	89	0	0	0	0	1	1	0	1	1	20	0	70	0	0	0	0	0	1	0	0	1	1	1	1	1	1	1	1	2.2	2.3	0.1	0	0	1	1.2	1	220
82	1		2008-10-13	2009-01-10	2009-01-10	89	89	0	0	0	0	1	0	1	1	0	0	0	60	0	0	0	0	0	0	1	0	0	1	1	1	1	1	0	0	1.5	1.5	0		0	1	1.8	1	41
56	1		2003-08-01	2008-11-01	2008-11-01	1919	1919	0	0	0	0	0	0	0	1	0	0	0	0	0	1	1	1	1	0	0	0	0	1	1	0	0	0	0	0	1.4	1.4	0	0	0	1	2.7	0	21
73	0		2009-06-01	2010-01-01	2010-01-01	214	214	0	0	0	0	0	0	0	0	0	0	0	0	0	0	0	0	0	0	0	0	1	1	1	0	0	0	0	0	1	1	0	0	0	0	3.47	0	21
81.3562	1	1926-01-31	2007-05-21	2010-11-05	2010-11-05	1264	1264	0	0	0	0	0	0	0	0	0	0	0	0	0	0	0	0	0	0	0	0	0	1	0	0	0	0	0	0	1.75	1.75	0			1	1.86	1	43
66.7973	0	1939-07-26	2006-04-26	2008-09-16	2008-09-16	874	874	0	0	0	0	0	0	0	0	0	0	0	0	0	0	0	1	1	0	0	0	0	0	0	0	0	0	0	0	1	1	0			0	2.42	0	31
50	1		2006-07-27	2008-10-24	2008-10-24	820	820	0	0	0	0	0	0	0	1	1	0	80	0	0	0	0	0	0	0	1	0	0	0	0	0	0	0	0	1	1	1.35	0.35	0	0	0	1.55	1	22
68	0		2006-03-10	2010-08-04	2010-08-04	1608	1608	0	0	0	0	0	0	0	0	0	0	0	0	0	0	0	0	0	0	1	0	0	0	1	0	0	0	0	0	1	1	0	0	0	0	2	1
84	0	1922-03-15	2006-03-31	2007-10-17	2007-10-17	565	565	0	0	0	0	0	0	0	0	0	0	0	0	0	1	1	1	1	0	0	0	1	1	0	0	0	0	0	1	1.44	1.69	0.25	0	0	1	1.86	1	46
60	0		2003-12-22	2008-06-13	2008-06-13	1635	1635	0	0	0	0	0	0	0	1	0	0	30	0	0	1	1	1	1	0	0	0	1	1	1	0	0	0	0	0	1.56	1.56	0	0	0	1	3	0	27
71	0		2003-11-18	2004-02-18	2004-02-18	92	92	0	0	0	0	1	1	0	1	2	0	20	80	1	0	1	1	1	0	0	0	1	1	1	1	1	0	1	1	1.25	1.32	0.07	1	1	1	1.57	1	122
53.0575	1	1955-05-14	2008-05-21	2009-03-05	2009-03-05	288	288	0	0	0	0	1	1	0	0	0	0	0	0	0	1	1	1	1	0	1	1	0	1	0	1	1	0	0	0	1.18	1.18	0			1	2.74	0	23
63	1		2007-11-19	2010-08-11	2010-08-11	996	996	0	0	0	0	0	0	0	1	0	0	40	0	0	1	1	1	1	0	0	1	0	1	0	1	1	1	0	0	1.2	1.1	-0.1	0	0	1	3.1	0	24
68	0		2006-10-09	2007-09-28	2007-09-28	354	354	0	0	1	1	0	0	0	1	0	0	0	0	0	0	0	0	0	0	0	0	0	1	1	1	1	1	0	1	1	1.24	0.24	0	1	0	1.5	1	16
63.1123	1	1944-10-24	2007-11-19	2010-10-29	2010-10-29	1075	1075	0	0	0	0	0	0	0	0	0	0	0	0	0	0	0	0	0	0	0	0	0	1	0	1	0	1	0	0	1	1	0			0	2.54	0	28
78.6	0	1931-08-28	2010-03-15	2010-11-06	2010-11-06	236	236	0	0	0	0	0	0	0	0	0	0	0	0	0	0	0	0	0	0	1	0	0	1	1	1	1	1	1	0	1	1	0	0	0	0	2.07	0	28
70	1		2008-01-01	2008-11-01	2008-11-01	305	305	0	0	0	0	0	0	0	1	0	0	0	0	0	0	0	0	0	0	0	0	0	0	0	1	0	0	1	0	1.3	1.2	-0.1	0	0	1	2.6	0	24
53	1		2005-05-01	2008-11-01	2008-11-01	1280	1280	0	0	0	0	0	0	0	0	0	0	0	0	0	0	0	0	0	0	0	0	0	0	0	0	0	0	0	0	1	1	0	0	0	0	3.3	0
69	1		2006-10-17	2008-11-15	2008-11-15	760	760	0	0	0	0	0	0	0	0	0	0	0	0	0	0	0	0	0	0	0	1	1	1	1	0	0	0	0	0	1	1	0	0	0	0	2.2	0	34
64	1		2005-06-01	2006-10-01	2006-10-01	487	487	0	0	1	1	0	0	0	1	2	0	0	80	0	0	0	1	1	0	0	0	1	1	1	0	0	0	0	1	1.4	1.7	0.3	0	0	1	1.2	1	68
72.2932	0	1937-07-22	2009-10-19	2011-02-28	2011-02-28	497	497	0	0	0	0	0	0	0	0	0	0	0	0	0	0	0	0	0	0	0	0	0	1	1	1	0	0	0	0	1	1	0	0	0	0	2.15	0	33
66.2082	0	1941-09-27	2007-11-26	2010-10-25	2010-10-25	1064	1064	0	0	0	0	0	0	0	0	0	0	0	0	0	0	0	0	0	0	0	0	0	1	0	0	0	0	0	0	1	1	0			0	2.42	0	36
64.4082	0	1943-07-14	2007-11-24	2010-10-26	2010-10-26	1067	1067	0	0	0	0	0	0	0	0	0	0	0	0	0	0	0	0	0	0	0	1	0	0	1	0	0	0	0	0	1	1	0			0	2.17	0	23
65	0		2005-05-13	2007-09-14	2007-09-14	854	854	0	0	1	1	0	0	0	1	0	0	0	0	0	0	0	0	0	0	0	0	0	0	0	0	0	0	0	0	1	1	0	1	1	0	1.76	1	26
59.4986	1	1948-10-16	2008-04-01	2008-04-02	2008-04-02	1	1	0	0	0	0	1	0	1	1	1	0	60	0	0	1	1	1	1	0	0	1	0	1	0	0	0	0	0	0	1.75	1.75	0			1	1.52	1	25
67.4027	1	1941-06-06	2008-10-14	2010-10-20	2010-10-20	736	736	0	0	0	0	0	0	0	0	0	0	0	0	0	1	1	0	1	0	0	0	1	1	1	1	1	1	0	0	1.25	1.25	0	0	0	1	2.03	0	36
69.3589	1	1937-05-03	2006-08-25	2008-10-01	2008-10-01	768	768	0	0	0	0	0	0	0	0	0	0	0	0	0	1	1	0	1	0	0	0	0	1	0	1	0	1	1	0	1	1	0			0	2.08	0	38
68	1		2005-05-01	2007-11-01	2007-11-01	914	914	0	0	1	1	0	0	0	1	0	0	0	0	0	0	0	0	0	0	0	0	0	1	1	0	0	0	0	0	1	1	0	1	1	0	1.78	1	33
78.0192	1	1930-04-08	2008-03-26	2010-11-10	2010-11-10	959	959	0	0	0	0	0	0	0	0	0	0	0	0	0	0	0	0	0	0	0	0	1	1	0	0	0	0	0	0	1	1	0			0	2	1	34
61.3315	1	1946-12-10	2008-03-25	2011-02-01	2011-02-01	1043	1043	0	0	0	0	0	0	0	0	0	0	0	0	1	0	1	1	1	0	0	0	0	0	1	0	0	0	0	0	1.12	1.12	0			1	3.19	0	27
73	0		2006-11-02	2006-12-05	2006-12-05	33	33	0	0	1	1	0	0	0	1	0	0	0	0	0	0	0	0	0	0	1	0	0	1	1	0	0	0	0	0	1.1	1.1	0	1	1	1	1.85	1	27
71	1		2006-03-17	2011-07-26	2011-07-26	1957	1957	0	0	0	0	0	0	0	0	0	0	0	0	1	0	1	1	1	0	0	0	0	1	1	0	0	0	0	0	1.75	1.75	0	0	0	1	2.25	0
76.0164	0	1933-05-26	2009-05-13	2010-11-05	2010-11-05	541	541	0	0	0	0	0	0	0	1	0	0	0	0	0	0	0	0	0	0	0	0	0	1	0	0	0	0	0	0	1	1	0	0	0	0	2.46	0	39
49.2521	0	1958-12-23	2008-03-12	2008-03-25	2008-03-25	13	13	0	0	0	0	1	1	0	1	3	50	100	50	0	1	1	1	1	0	0	0	1	1	1	1	1	0	0	0	1	1	0			0	1.15	1	78
68.4904	1	1942-03-15	2010-08-24	2010-12-17	2010-12-17	115	115	0	0	0	0	0	0	0	0	0	0	0	0	0	1	1	1	1	0	0	0	1	1	1	1	0	1	0	0	1	1	0	0	0	0	2.6	0	33
65.1178	1	1942-03-15	2007-04-11	2009-10-23	2009-10-21	924	924	0	0	1	1	1	0	1	0	0	0	0	0	0	1	1	0	1	0	0	0	1	1	0	0	0	0	0	0	1	1	0			0	2.33	0	27
86.5918	1	1921-08-28	2008-03-10	2009-10-01	2009-10-01	570	570	0	0	0	0	1	0	1	0	0	0	0	0	0	0	0	0	0	0	0	0	0	1	0	1	0	1	0	0	1	1	0			0	2.69	0	26
60.4658	0	1946-12-24	2007-05-28	2008-10-01	2008-10-01	492	492	0	0	0	0	0	0	0	0	0	0	0	0	0	1	1	0	1	0	0	1	0	1	1	0	0	0	0	0	1	1	0			0	2.23	0	31
43.7699	1	1963-08-31	2007-05-28	2008-10-23	2008-10-23	514	514	0	0	0	0	0	0	0	0	0	0	0	0	0	0	0	0	0	0	0	1	0	0	0	0	0	0	0	0	1	1	0			0	2.96	0	26
69	1	1939-07-19	2009-03-12	2009-03-24	2009-03-24	12	12	0	0	0	0	1	0	1	1	1	0	0	95	0	0	0	0	0	1	0	0	0	1	0	1	1	0	0	1	2	1.37	-0.63	0	1	1	2.48	0	25
74	0	1932-04-23	2007-02-08	2007-10-17	2007-10-17	251	251	0	0	0	0	0	0	0	0	0	0	0	0	0	0	0	0	0	0	0	0	0	0	0	1	0	1	0	0	1	1	0	0	0	0	2.5	0	26.7
62	1		2009-05-01	2010-01-01	2010-01-01	245	245	0	0	0	0	0	0	0	0	0	0	0	0	0	0	0	0	0	0	0	1	0	1	1	0	0	0	0	0	1	1	0	0	0	0	2.3	0	48
77	0		2009-07-01	2010-01-01	2010-01-01	184	184	0	0	0	0	0	0	0	1	0	0	0	0	1	0	1	0	1	0	0	0	0	1	1	0	0	0	0	0	1	1	0	0	0	0	4.25	0	20
63.3096	0	1946-12-24	2010-03-31	2010-11-11	2010-11-11	225	225	0	0	0	0	0	0	0	1	2	0	75	75	0	0	0	0	0	0	0	0	0	1	1	1	1	1	1	0	1	1	0	0	0	0	2.24	0	33
68.8795	1	1937-01-04	2005-11-04	2008-09-10	2008-09-10	1041	1041	0	0	0	0	0	0	0	0	0	0	0	0	0	0	0	0	0	0	1	0	0	1	1	0	0	0	0	0	1	1	0			0	2.24	0	25
61.7205	1	1946-05-25	2008-01-28	2010-11-24	2010-11-24	1031	1031	0	0	0	0	0	0	0	0	0	0	0	0	0	0	0	0	0	0	1	0	0	0	0	0	0	0	0	0	1	1	0			0	2.72	0	25
72.5068	1	1934-09-30	2007-03-16	2008-10-01	2008-10-01	565	565	0	0	0	0	0	0	0	0	0	0	0	0	0	0	0	1	1	0	1	1	0	1	1	0	0	0	0	0	1.5	1.5	0			1	1.58	1	48
49	0		2006-09-29	2008-05-12	2008-05-12	591	591	0	0	0	0	0	0	0	0	0	0	0	0	0	0	0	0	0	0	0	1	0	1	0	0	0	0	0	0	1	1	0	0	0	0	3.45	0	31
47	0		2004-10-08	2005-08-07	2005-08-07	303	303	0	0	1	1	0	0	0	1	0	0	0	0	0	0	0	1	1	0	0	1	0	0	0	1	0	1	0	0	1	1	0	1	0	0	1.89	1	35
69	1		2005-05-02	2010-12-18	2010-12-18	2056	2056	0	0	0	0	0	0	0	1	0	0	30	0	0	1	1	1	1	0	1	0	0	1	0	1	1	0	0	0	1.25	1.25	0	1	0	1	2.42	0	26
52	0		2003-04-11	2006-04-12	2006-04-12	1097	1097	0	0	0	0	0	0	0	1	0	0	0	0	0	0	0	0	0	0	0	1	0	0	0	0	0	0	0	0	1	1	0	0	0	0	2.7	0	28
79	1		2005-06-01	2005-09-19	2005-09-19	110	110	0	0	0	0	1	0	1	1	2	0	50	70	0	0	0	0	0	0	0	0	0	1	1	1	1	0	0	0	1	1	0	1	0	0	1.78	1	27
61	0	1948-01-24	2009-03-04	2011-11-27	2011-11-27	998	998	0	0	0	0	0	0	0	0	0	0	0	0	0	0	0	0	0	0	0	0	0	1	1	1	1	0	0	0	1	1	0	0	0	0	3	0	24
67	1		2006-03-13	2006-04-26	2006-04-26	44	44	0	0	0	0	1	0	1	1	2	0	90	0	0	1	1	1	1	0	1	1	0	1	1	1	0	1	1	0	1.24	1.24	0	0	0	1	3.3	0
65.8	0	1941-08-21	2007-05-24	2008-10-02	2008-10-02	497	497	0	0	0	0	0	0	0	0	0	0	0	0	0	0	0	0	0	0	0	0	1	1	0	0	0	0	0	0	1	1	0			0	3	0	20
54	1		2006-02-06	2007-12-18	2007-12-18	680	680	0	0	0	0	0	0	0	0	0	0	0	0	0	0	0	0	0	0	0	0	0	0	1	0	0	0	0	0	1	1	0	0	0	0	2.3	0
76	1		2005-11-15	2007-04-24	2007-04-24	525	525	1	0	0	1	0	0	0	0	0	0	0	0	0	1	1	1	1	0	0	0	1	1	0	0	0	0	0	0	1	1	0	0	0	0	1.92	1	47.5
85	1		2005-05-02	2008-11-01	2008-11-01	1279	1279	0	0	0	0	0	0	0	1	0	0	0	0	0	1	1	0	1	0	0	0	0	1	0	0	0	0	0	0	1.2	1.2	0	0	0	1	3.1	0	33
58	1		2004-08-05	2008-10-09	2008-10-09	1526	1526	0	0	0	0	0	0	0	1	0	0	0	0	0	0	0	0	0	0	0	0	0	0	1	0	0	0	0	0	1	1	0	0	0	0	2.38	0	39
73.7644	1	1936-05-09	2010-01-25	2010-02-26	2010-02-26	32	32	0	0	0	0	1	0	1	1	2	0	0	70	0	0	0	0	0	0	0	0	0	1	1	0	0	0	0	0	1	1	0	0	0	0	1.52	1	50
63.5479	1	1945-04-07	2008-10-08	2010-11-03	2010-11-03	756	756	0	0	0	0	0	0	0	0	0	0	0	0	1	0	1	1	1	0	0	0	0	1	1	0	0	0	0	0	1.62	1.62	0			1	1.68	1	31
65	1		2005-12-05	2007-10-19	2007-10-19	683	683	0	0	0	0	1	0	1	1	1	0	20	0	0	0	0	0	0	0	1	0	0	1	0	1	1	0	0	1	1	1.53	0.53	0	0	0	1.7	1	23
62	1	1942-08-24	2005-02-07	2008-09-18	2008-09-18	1319	1319	0	0	0	0	1	0	1	1	0	0	0	0	0	0	0	0	0	0	1	0	0	1	1	1	1	0	1	0	1	1	0	0	0	0	3	0	20
80.4521	0	1929-10-21	2010-03-15	2010-11-03	2010-11-03	233	233	0	0	0	0	0	0	0	0	0	0	0	0	0	1	1	1	1	0	0	0	0	1	1	0	0	0	0	0	1.25	1.25	0	0	0	1	1.88	1	33
48	1	1946-10-01	2005-01-18	2006-10-09	2006-10-09	629	629	0	0	0	0	0	0	0	1	0	0	0	0	0	0	0	0	0	0	1	1	1	1	1	1	1	0	0	0	1	1	0	0	0	0	1.96	1	27
72	1		2003-03-07	2010-06-11	2010-06-11	2653	2653	0	0	0	0	0	0	0	1	0	0	0	0	0	0	0	0	0	0	0	1	0	1	1	1	0	1	0	0	1	1	0	0	0	0	1.8	1	25
43.4493	1	1966-06-30	2009-11-30	2010-11-02	2010-11-02	337	337	0	0	0	0	0	0	0	0	0	0	0	0	0	0	0	0	0	0	0	1	0	0	0	0	0	0	0	0	1	1	0	0	0	0	2.77	0	26
70.7041	1	1937-04-02	2007-11-28	2008-10-22	2008-10-22	329	329	0	0	0	0	0	0	0	0	0	0	0	0	0	0	0	0	0	0	1	0	1	1	0	0	0	0	0	0	1	1	0			0	2.41	0	28
76.4055	1	1930-10-06	2007-02-12	2010-11-15	2010-11-15	1372	1372	0	0	0	0	0	0	0	1	1	0	0	80	0	1	1	1	1	0	0	0	0	1	0	0	0	0	0	0	1.87	1.87	0			1	2	1	36
67.3315	0	1939-12-30	2007-04-13	2008-10-19	2008-10-19	555	555	0	0	0	0	0	0	0	0	0	0	0	0	0	0	0	0	0	0	1	0	0	1	1	0	0	0	0	0	1	1	0			0	2.63	0	30
50.9781	1	1955-03-27	2006-03-06	2008-09-15	2008-09-15	924	924	0	0	0	0	0	0	0	0	0	0	0	0	0	1	1	0	1	0	1	0	0	1	1	0	0	0	0	0	1	1	0			0	1.85	1	33
54.6411	1	1954-02-16	2008-09-24	2010-10-20	2010-10-20	756	756	0	0	0	0	0	0	0	0	0	0	0	0	0	0	0	0	0	0	1	0	0	0	1	0	0	0	0	0	1	1	0			0	2.92	0	24
77.1425	0	1934-02-16	2011-03-21	2011-03-22	2011-03-22	1	1	0	0	0	0	1	0	1	1	1	0	0	80	0	1	1	1	1	0	0	0	0	1	1	1	1	0	0	0	1	1	0	0	0	0	2.18	0	44
53	1		2007-06-01	2007-07-01	2007-07-01	30	30	0	0	0	0	1	1	0	1	3	20	90	100	1	0	1	1	1	0	1	0	1	1	1	0	0	0	0	1	1.1	1.5	0.4	1	1	1	1.7	1	80
88	0		2008-10-01	2008-11-01	2008-11-01	31	31	0	0	1	1	0	0	0	0	0	0	0	0	0	0	0	0	0	0	0	0	0	1	0	0	0	0	0	0	1	1	0	0	0	0	1.75	1	50
58	1		2008-06-01	2010-01-01	2010-01-01	579	579	0	0	0	0	0	0	0	0	0	0	0	0	1	0	1	1	1	0	0	1	0	1	0	1	1	0	0	0	2.6	2.4	-0.2	0	0	1	2.8	0	29
69	1		2002-06-21	2006-01-07	2006-01-07	1296	1296	0	1	0	1	1	0	1	1	1	0	90	0	0	1	1	0	1	0	0	0	1	1	1	0	0	0	0	1	1	1.4	0.4	0	0	0	2.2	0	32
75	1		2008-03-01	2009-05-01	2009-05-01	426	426	0	1	0	1	1	0	1	1	3	30	95	90	0	1	1	0	1	0	0	0	1	1	0	1	1	1	1	1	1.5	1.75	0.25	0	0	1	1.6	1	41
74	1		2009-07-01	2010-01-01	2010-01-01	184	184	0	0	0	0	0	0	0	1	1	0	100	0	0	0	0	1	1	0	0	0	1	0	1	1	0	0	1	1	1	1.6	0.6	0	1	0	2.3	0	29
52	1		2006-02-01	2008-11-01	2008-11-01	1004	1004	0	0	0	0	0	0	0	0	0	0	0	0	0	0	0	0	0	0	0	0	0	0	0	0	0	0	0	0	1	1	0	0	0	0	3.4	0
72.1068	1	1938-10-17	2010-11-07	2011-10-20	2011-10-20	347	347	0	0	0	0	0	0	1	1	1	40	70	100	0	0	0	0	0	0	0	0	1	1	0	1	1	0	0	0	2.12	2.12	0	0	0	0	1.9	1	29
81.1397	0	1927-02-01	2008-03-03	2008-04-05	2008-04-05	33	33	0	0	0	0	1	0	1	1	2	0	75	0	0	0	0	0	0	0	0	0	1	1	0	0	0	0	0	0	1	1	0			0	1.42	1	33
74.3534	0	1935-12-03	2010-03-23	2010-11-15	2010-11-15	237	237	0	0	0	0	0	0	0	0	0	0	0	0	0	0	0	0	0	0	0	0	0	1	0	0	0	0	0	0	1	1	0	0	0	0	2.9	0	21
80	0		2007-08-01	2007-10-01	2007-10-01	61	61	0	0	1	1	1	0	1	1	1	0	0	0	0	1	1	1	1	0	0	0	0	1	1	0	0	0	0	1	1	1.2	0.2	1	1	0	1.6	1	40
71.2959	1	1937-11-29	2009-02-27	2009-11-04	2009-11-04	250	250	0	0	0	0	0	0	0	1	2	0	0	100	0	0	0	0	1	0	1	0	0	1	1	1	1	0	0	1	1	1.12	0.12	0	0	0	1.52	1	57
53	1		2007-03-01	2008-11-01	2008-11-01	611	611	0	0	0	0	0	0	0	0	0	0	0	0	0	0	0	0	0	0	1	0	0	1	1	0	0	0	0	0	1	1	0	0	0	0	4.4	0	30
60.8247	1	1949-08-25	2010-06-07	2010-10-20	2010-10-20	135	135	0	0	0	0	0	0	0	0	0	0	0	0	0	1	1	1	1	0	1	0	1	1	1	1	1	0	0	0	1.37	1.37	0	0	0	1	1.94	1	48
58	1		2009-06-01	2010-01-01	2010-01-01	214	214	0	0	0	0	0	0	0	0	0	0	0	0	0	0	0	0	0	0	0	1	0	1	1	0	0	0	0	0	1	1	0	0	0	0	2.2	0	31
74	0		2003-09-01	2006-04-01	2006-04-01	943	943	0	0	1	1	0	0	0	1	0	0	0	0	0	0	0	1	1	0	0	0	0	1	0	0	0	0	0	0	1.1	1.1	0	0	0	1	2	1
62.8192	1	1947-02-07	2009-11-17	2010-10-25	2010-10-25	342	342	0	0	0	0	0	0	0	0	0	0	0	0	0	0	0	0	0	0	0	1	1	1	1	0	0	0	0	0	1	1	0	0	0	0	3	0	25
70	1		2006-05-01	2008-11-01	2008-11-01	915	915	0	0	0	0	0	0	0	0	0	0	0	0	0	0	0	0	0	0	0	1	0	1	1	0	0	0	0	0	1	1	0	0	0	0	2.5	0	18
83	0		2007-04-01	2008-11-01	2008-11-01	580	580	0	0	0	0	0	0	0	0	0	0	0	0	0	0	0	1	1	0	0	0	0	1	1	0	0	0	0	1	1	1.2	0.2	0	0	0	2.8	0	38
70	1		2007-02-01	2008-11-01	2008-11-01	639	639	0	0	0	0	0	0	0	1	1	0	0	95	0	0	0	1	1	0	1	1	0	0	1	0	0	0	0	0	1.1	1.1	0	0	0	1	2.6	0	24
74	1		2009-04-01	2010-01-01	2010-01-01	275	275	0	0	0	0	0	0	0	0	0	0	0	0	0	0	0	0	0	0	1	0	0	1	1	0	0	0	0	0	1	1	0	1	0	0	3.1	0	40
74.7644	1	1931-09-08	2006-05-26	2006-12-26	2006-12-26	214	214	0	1	0	1	0	0	0	1	0	0	0	0	0	1	1	0	1	0	0	0	0	1	0	0	0	0	0	0	1	1	0			0	1.97	1	30
76	0		2005-01-05	2008-04-03	2008-04-03	1184	1184	0	0	0	0	0	0	0	1	2	0	75	0	0	0	0	0	0	0	0	0	1	1	0	1	1	1	0	0	1	1	0	0	0	0	2	1
69	0		2006-03-10	2006-11-10	2006-11-10	245	245	0	0	0	0	0	0	0	1	0	0	0	0	0	0	0	0	0	1	0	0	0	1	1	0	0	0	0	0	1	1	0	0	1	0	2.1	0
57	1		2003-09-17	2008-08-11	2008-08-11	1790	1790	0	0	0	0	0	0	0	1	0	0	0	0	0	0	0	0	0	0	0	0	0	0	0	0	0	0	0	0	1	1	0	0	0	0	2.5	0	28
85.4822	1	1924-05-25	2009-10-27	2010-10-20	2010-10-20	358	358	0	0	0	0	0	0	0	0	0	0	0	0	0	0	0	0	0	0	0	0	0	0	0	1	1	0	0	0	1	1	0	0	0	0	2.53	0	19
61.7014	0	1945-09-10	2007-05-09	2008-10-19	2008-10-19	529	529	0	0	0	0	0	0	0	0	0	0	0	0	0	0	0	0	0	0	1	0	0	1	0	0	0	0	0	0	1	1	0			0	2.03	0	39
84.0082	1	1926-04-12	2010-03-25	2010-11-02	2010-11-02	222	222	0	0	0	0	0	0	0	0	0	0	0	0	0	0	0	0	0	0	0	0	0	1	0	0	0	0	0	0	1	1	0	0	0	0	1.35	1	43
60.789	1	1949-06-03	2010-03-03	2010-03-19	2010-03-19	16	16	0	0	0	0	1	0	1	1	1	0	0	0	0	0	0	0	0	0	1	0	0	0	0	0	0	0	0	0	1	1	0	0	0	0	1.94	1	50
59	1		2007-10-01	2008-11-01	2008-11-01	397	397	0	0	0	0	0	0	0	0	0	0	0	0	1	0	1	1	1	0	1	1	0	0	1	0	0	0	0	0	1.6	1.4	-0.2	0	0	1	2.9	0	34
57.6301	1	1951-07-24	2009-02-24	2010-03-08	2010-03-08	377	377	0	0	0	0	0	0	0	1	3	0	100	90	1	0	1	1	1	0	1	1	1	0	1	1	1	1	0	0	1.18	1.18	0	0	0	1	2.3	0	24
61	1	1944-05-08	2005-08-25	2005-09-23	2005-09-23	29	29	0	0	0	0	1	0	1	1	1	0	75	0	0	1	1	0	1	0	0	0	1	1	0	1	1	0	0	1	1	1.19	0.19	0	0	0	2.43	0	28.6
70.4137	0	1937-01-03	2007-05-17	2010-10-26	2010-10-26	1258	1258	0	0	0	0	0	0	0	1	0	0	0	0	0	0	0	1	1	0	0	0	0	0	0	1	1	0	0	0	1.37	1.37	0			1	2.43	0	35
63.4247	0	1945-12-19	2009-05-07	2011-03-22	2011-03-22	684	684	0	0	0	0	0	0	0	1	0	0	0	0	1	0	1	0	1	0	1	0	0	1	1	1	0	1	0	1	1	1.35	0.35	0	1	0	1.94	1	18
68.2274	0	1940-03-07	2008-05-12	2010-12-18	2010-12-18	950	950	0	0	0	0	0	0	0	0	0	0	0	0	0	0	0	0	0	0	0	0	0	1	1	0	0	0	0	0	1	1	0			0	2.17	0	23
57.5781	1	1950-12-19	2008-07-03	2010-11-11	2010-11-11	861	861	0	0	0	0	0	0	0	0	0	0	0	0	0	0	0	0	0	0	0	0	0	0	0	0	0	0	0	0	1	1	0			0	2.79	0	28
60	1		2004-02-02	2005-01-18	2005-01-18	351	351	0	0	0	0	1	0	1	1	0	0	0	0	0	0	0	0	0	0	0	0	0	1	0	1	1	0	0	0	1	1	0	0	0	0	1.93	1	31
76	0		2003-12-04	2004-05-28	2004-05-28	176	176	0	0	0	0	1	0	1	1	1	0	0	60	0	0	0	0	0	0	0	0	1	1	1	1	0	1	0	0	1	1	0	0	0	0	1.75	1	28
75.937	0	1935-11-21	2011-10-10	2011-10-11	2011-10-11	1	1	0	0	0	0	1	0	1	1	1	0	0	0	0	1	1	1	1	0	0	0	0	0	0	0	0	0	0	0	1.25	1.25	0	0	0	1	1.59	1	22
69.1205	0	1938-05-15	2007-06-11	2010-11-05	2010-11-05	1243	1243	0	0	0	0	0	0	0	0	0	0	0	0	0	1	1	1	1	0	1	0	0	1	1	1	1	1	0	0	1	1	0			0	3.37	0	28
56.5479	1	1952-01-27	2008-07-31	2008-08-01	2008-08-01	1	1	0	0	0	0	1	0	1	1	1	0	0	95	0	0	0	0	0	0	1	1	0	0	1	0	0	0	0	1	1	1.25	0.25			0	3.33	0	24
62.2274	1	1947-04-04	2009-06-10	2009-07-24	2009-07-24	44	44	0	0	0	0	1	0	1	1	2	0	0	90	0	1	1	0	1	0	1	0	0	1	0	0	0	0	0	0	1	1	0			0	1.79	1	29
59.0575	0	1950-07-09	2009-07-15	2010-11-15	2010-11-15	488	488	0	0	0	0	0	0	0	0	0	0	0	0	0	1	1	1	1	0	0	1	0	0	0	0	0	0	0	0	1.12	1.12	0	0	0	1	2.22	0	27
68	0		2005-05-27	2011-02-15	2011-02-15	2090	2090	0	0	0	0	0	0	0	0	0	0	0	0	0	0	0	0	0	0	0	0	0	0	0	0	0	0	0	0	1	1	0	0	0	0	2.1	0
61	1		2007-12-19	2011-01-11	2011-01-11	1119	1119	0	0	0	0	0	0	0	1	0	0	0	40	0	0	0	0	0	0	0	0	0	1	1	0	0	0	0	0	1	1	0	0		0	2.83333	0	24
75	0		2008-08-04	2008-12-12	2008-12-12	130	130	0	0	0	0	1	0	1	1	1	0	70	50	0	0	0	0	0	0	0	0	0	1	1	1	1	1	0	0	1	1	0	0	0	0	2.7	0	30
64	1		2006-09-06	2008-11-01	2008-11-01	787	787	0	0	0	0	0	0	0	0	0	0	0	0	0	0	0	0	0	0	0	1	0	1	1	0	0	0	0	0	1	1	0	1	0	0	2.1	0	38
[truncated: 2,314 more rows]
